# Supplementary material for: 2,2,2-Tri­fluoro-N-(2-iodo­phen­yl)acetamide
Source: Acta Crystallogr Sect E Struct Rep Online. 2013 Nov 6;69(Pt 12):o1749. doi: 10.1107/S1600536813029851 (PMC3885029; doi:10.1107/S1600536813029851)
Supplement: Supplementary file 2 [file e-69-o1749-Isup2.hkl]

# 
# h,k,l, Fc-squared, Fo-squared, sigma(Fo-squared) and status flag 
# 
data_I
_shelx_title ' CF solution in I41/a' 
_shelx_refln_list_code          4 
_shelx_F_calc_maximum      806.03 
_exptl_crystal_F_000      2352.00 
_reflns_d_resolution_high  0.8409 
 
loop_ 
 _symmetry_equiv_pos_as_xyz 
 'x, y, z' 
 '-y+3/4, x+1/4, z+1/4' 
 '-x+1/2, -y, z+1/2' 
 'y+3/4, -x+3/4, z+3/4' 
 'x+1/2, y+1/2, z+1/2' 
 '-y+5/4, x+3/4, z+3/4' 
 '-x+1, -y+1/2, z+1' 
 'y+5/4, -x+5/4, z+5/4' 
 '-x, -y, -z' 
 'y-3/4, -x-1/4, -z-1/4' 
 'x-1/2, y, -z-1/2' 
 '-y-3/4, x-3/4, -z-3/4' 
 '-x+1/2, -y+1/2, -z+1/2' 
 'y-1/4, -x+1/4, -z+1/4' 
 'x, y+1/2, -z' 
 '-y-1/4, x-1/4, -z-1/4' 
 
_cell_length_a    15.8871 
_cell_length_b    15.8871 
_cell_length_c    15.9300 
_cell_angle_alpha  90.00 
_cell_angle_beta   90.00
_cell_angle_gamma  90.00
 
_shelx_F_squared_multiplier     1.000 
 
loop_ 
 _refln_index_h 
 _refln_index_k 
 _refln_index_l 
 _refln_F_squared_calc 
 _refln_F_squared_meas 
 _refln_F_squared_sigma 
 _refln_observed_status 
   2   2   0    36038.65    35487.78    888.19 o 
  -2   4   0      366.48      362.07     64.32 o 
   0   4   0   649682.75   563223.25   8309.16 o 
   2   4   0   121508.90   114818.85   7408.31 o 
   4   4   0   192662.14   199310.64   2288.41 o 
  -4   6   0   142462.88   144701.66   2204.16 o 
  -2   6   0     2302.16     2983.67    283.25 o 
   0   6   0   182829.58   184669.14   2257.76 o 
   2   6   0     1758.29     1711.05    191.74 o 
   4   6   0    39752.89    42195.78    947.50 o 
   6   6   0    13804.21    12815.29    973.12 o 
  -6   8   0     1410.75     1493.58    246.69 o 
  -4   8   0    53056.16    53027.79   1408.38 o 
  -2   8   0     8994.03    10433.48    628.71 o 
   0   8   0   166293.09   170156.34   2647.46 o 
   2   8   0    24869.39    22564.07    932.40 o 
   4   8   0    78028.51    62018.46  12144.56 o 
   6   8   0    39576.66    40669.92   1564.86 o 
   8   8   0    22219.29    25164.25    963.81 o 
  -8  10   0    53117.21    54888.00   2678.56 o 
  -6  10   0      360.81      277.97    128.17 o 
  -4  10   0   151232.69   150307.78   4692.06 o 
  -2  10   0     1575.35     1197.26    454.57 o 
   0  10   0   106214.39   114358.65   4184.34 o 
   2  10   0    14045.05    12837.96    775.67 o 
   4  10   0    30375.86    29772.37   1209.58 o 
   6  10   0    26815.61    26895.45   1225.31 o 
   8  10   0     1023.75      296.61    295.59 o 
  10  10   0    18985.39    17142.84   2018.01 o 
 -10  12   0      648.93     1140.64    589.86 o 
  -8  12   0      855.89     1206.35    366.72 o 
  -6  12   0      191.12      124.06    215.82 o 
  -4  12   0    14677.58    14644.25   1664.31 o 
  -2  12   0      345.56      598.99    307.02 o 
   0  12   0    15712.29    14941.58   1687.22 o 
   2  12   0    13224.42    11789.65    809.04 o 
   4  12   0     4989.47     4216.15    478.97 o 
   6  12   0    22051.73    19808.27   2039.77 o 
   8  12   0        7.43      441.25    341.44 o 
  10  12   0    23817.33    22891.03   2411.09 o 
  12  12   0        0.99       81.99    334.64 o 
 -12  14   0     4262.62     4221.95   1144.37 o 
 -10  14   0     1010.39      859.07    541.25 o 
  -8  14   0    18854.83    24750.85   2623.31 o 
  -6  14   0      366.60      501.75    445.19 o 
  -4  14   0    32098.25    42089.11   3137.43 o 
  -2  14   0     8442.45    10140.24   1536.82 o 
   0  14   0    25553.31    27125.33   2482.79 o 
   2  14   0    17950.36    16579.67   1963.66 o 
   4  14   0    12532.45    13597.90   1779.62 o 
   6  14   0    16036.31    15615.29   1931.85 o 
   8  14   0     1858.98     3118.20    905.45 o 
  10  14   0     6704.61     5081.83   1208.07 o 
  12  14   0       16.56      740.24    471.18 o 
 -10  16   0      425.48     -269.69    311.85 o 
  -8  16   0      242.53      158.31    249.27 o 
  -6  16   0      171.11      795.66    486.49 o 
  -4  16   0      122.90      -94.76    492.75 o 
  -2  16   0        5.78      -51.70    461.87 o 
   0  16   0       81.84     -206.97    408.29 o 
   2  16   0     1504.21      800.98    420.03 o 
   4  16   0      392.60      187.23    338.88 o 
   6  16   0     1436.94     1386.27    695.80 o 
   8  16   0        5.60     -784.73    523.15 o 
  10  16   0     1605.32      211.16    296.82 o 
  -4  18   0     6015.60     8728.02   1702.66 o 
  -2  18   0     1235.38     1475.43    767.42 o 
   0  18   0     4661.90     4964.75   1260.58 o 
   2  18   0     4663.97     3975.07   1138.79 o 
   4  18   0     1738.41     1993.09    852.41 o 
  -1   2   1    35758.56    35190.68    605.37 o 
   1   2   1    11043.64    12572.12    898.17 o 
  -2   3   1    73748.88    77531.11    955.36 o 
   0   3   1    74450.02    71845.83    869.84 o 
   2   3   1    26229.46    28098.53    805.81 o 
  -3   4   1   179686.00   180852.19   2377.07 o 
  -1   4   1    27336.65    27125.70    547.03 o 
   1   4   1    78607.58    81208.45   1446.47 o 
   3   4   1    10985.89    11401.01    288.33 o 
  -4   5   1    61834.30    62643.94    941.69 o 
  -2   5   1     7618.79     7071.23    268.34 o 
   0   5   1    75847.63    75062.84    977.76 o 
   2   5   1    17866.92    17222.22    362.55 o 
   4   5   1    91912.26    95808.28   1088.39 o 
  -5   6   1     6698.94     6547.92    268.70 o 
  -3   6   1    10793.44    10736.54    494.22 o 
  -1   6   1    24549.26    24465.91    495.64 o 
   1   6   1    26182.92    27129.70    560.68 o 
   3   6   1    27570.36    28231.43    557.32 o 
   5   6   1     4606.50     5076.12    292.53 o 
  -6   7   1     6356.94     6745.82    327.15 o 
  -4   7   1     3834.88     4103.36    245.62 o 
  -2   7   1    10687.23    10684.71    465.49 o 
   0   7   1     1454.15     1495.35    172.02 o 
   2   7   1     1686.23     1468.51    131.16 o 
   4   7   1    28849.81    29521.13    951.58 o 
   6   7   1     1014.89      779.80    137.48 o 
  -7   8   1    17981.15    19211.05    589.16 o 
  -5   8   1     3178.54     3312.28    239.45 o 
  -3   8   1    73213.67    74787.13   2028.62 o 
  -1   8   1     2435.23     2871.35    246.01 o 
   1   8   1    84183.71    84310.55   1334.81 o 
   3   8   1     4951.31     5284.69    260.53 o 
   5   8   1    36589.61    36631.39   1537.53 o 
   7   8   1     8574.60     9729.59    572.74 o 
  -8   9   1    34442.75    36246.05    861.53 o 
  -6   9   1     5504.78     5736.52    324.51 o 
  -4   9   1    45076.09    47827.95   1720.16 o 
  -2   9   1      576.92      425.77    101.23 o 
   0   9   1    33812.02    35366.43   1140.59 o 
   2   9   1    19007.05    17965.84    513.51 o 
   4   9   1    29949.38    29990.83    671.51 o 
   6   9   1    18389.46    18720.35    839.63 o 
   8   9   1     4953.17     4910.61    435.00 o 
  -9  10   1     9135.17    10045.59    696.25 o 
  -7  10   1     3471.61     3645.19    346.81 o 
  -5  10   1    24432.14    25389.80   1021.22 o 
  -3  10   1     7912.42     8151.75    779.99 o 
  -1  10   1    20387.50    20940.96   1741.76 o 
   1  10   1    17011.54    16681.12    824.72 o 
   3  10   1     3401.16     3426.49    228.96 o 
   5  10   1    14767.57    14739.45    732.91 o 
   7  10   1     2128.44     2213.46    770.54 o 
   9  10   1     5582.10     5612.57    478.12 o 
 -10  11   1       21.43      172.37    220.27 o 
  -8  11   1     1304.48     2254.12    366.62 o 
  -6  11   1     2207.10     2699.95    311.31 o 
  -4  11   1      317.11      464.51    191.71 o 
  -2  11   1     6457.62     6790.44    752.69 o 
   0  11   1       65.97      201.82    196.11 o 
   2  11   1     5966.86     6300.45    529.83 o 
   4  11   1      462.54      418.40    100.79 o 
   6  11   1      144.91       77.44    101.80 o 
   8  11   1     7657.03     8091.04   1035.81 o 
  10  11   1       21.06      265.63    256.58 o 
 -11  12   1      890.01      265.34    828.89 o 
  -9  12   1       73.62       35.20    433.53 o 
  -7  12   1     9323.53     8662.90    744.94 o 
  -5  12   1      195.38      101.30    185.32 o 
  -3  12   1     4950.00     5447.98    721.12 o 
  -1  12   1     2848.96     2740.81    598.22 o 
   1  12   1    13458.86    13278.55   1088.03 o 
   3  12   1     1239.66     1095.51    197.51 o 
   5  12   1     5287.05     4865.01    498.81 o 
   7  12   1     5949.82     5070.35    795.16 o 
   9  12   1     3774.03     4349.55    743.18 o 
  11  12   1     3272.71     2343.73    600.70 o 
 -12  13   1      815.20      431.13    256.69 o 
 -10  13   1     2285.61     1726.00    519.96 o 
  -8  13   1     4863.05     5003.43    757.50 o 
  -6  13   1     1066.79      567.76    199.66 o 
  -4  13   1    12906.57    13355.27   1183.21 o 
  -2  13   1      294.52      704.71    282.36 o 
   0  13   1    13812.93    14639.45   1246.29 o 
   2  13   1    10455.34     9807.90    705.63 o 
   4  13   1    23786.26    23810.41   1598.69 o 
   6  13   1     2549.84     1605.96    475.97 o 
   8  13   1     2082.46     1892.02    481.42 o 
  10  13   1     5685.91     4609.27    851.95 o 
  12  13   1       81.97      -57.86    169.65 o 
 -11  14   1     1375.59     1952.05    542.42 o 
  -9  14   1     4021.85     3904.72   1054.08 o 
  -7  14   1     3378.18     4724.91    605.82 o 
  -5  14   1      829.65      300.16    229.59 o 
  -3  14   1    16367.68    18256.34   1465.95 o 
  -1  14   1     5352.70     5247.80    768.53 o 
   1  14   1     6706.21     6612.32    870.09 o 
   3  14   1       22.02      155.65    173.05 o 
   5  14   1    10055.11     9191.31   1039.24 o 
   7  14   1      124.91      -52.29    551.14 o 
   9  14   1     5038.69     4790.11    817.76 o 
  11  14   1      161.85      -83.46    177.26 o 
 -10  15   1       15.65     -124.10    255.21 o 
  -8  15   1     2951.89     4138.52   1007.57 o 
  -6  15   1      165.10      184.18    180.00 o 
  -4  15   1     4236.96     4934.30    818.81 o 
  -2  15   1      882.57     1142.39    422.55 o 
   0  15   1     2319.18     2245.19    519.84 o 
   2  15   1      290.04      738.63    428.99 o 
   4  15   1        5.63       10.19    569.93 o 
   6  15   1       93.61      -65.24    205.90 o 
   8  15   1      292.13      288.54    199.37 o 
  10  15   1        5.03      -38.83    238.67 o 
  -9  16   1       56.57      305.56   1156.11 o 
  -7  16   1      823.44     1986.92   1138.23 o 
  -5  16   1     1222.10     1233.30    337.21 o 
  -3  16   1     1751.19     1302.17    436.35 o 
  -1  16   1     2385.24     1414.49    737.01 o 
   1  16   1      515.59       37.17    261.20 o 
   3  16   1     4158.94     4460.03    769.06 o 
   5  16   1      512.24      558.92    337.92 o 
   7  16   1     2168.24     2079.76    588.68 o 
   9  16   1      220.30      271.01    222.58 o 
  -8  17   1      246.05      -42.24    204.12 o 
  -6  17   1       20.43     -313.50    349.63 o 
  -4  17   1     1969.80     2350.74    606.15 o 
  -2  17   1       91.09       36.05    202.23 o 
   0  17   1     2301.83     1883.36    509.75 o 
   2  17   1     1117.93     1176.16    358.15 o 
   4  17   1     1941.20     1748.95    535.49 o 
   6  17   1     1472.58      935.76    375.63 o 
   8  17   1      457.20     -263.95    231.44 o 
  -5  18   1      276.77     1046.78    701.93 o 
  -3  18   1     4192.46     4759.30    881.43 o 
  -1  18   1      250.11     -130.25    493.99 o 
   1  18   1     2867.91     3323.30    716.98 o 
   3  18   1        9.01       36.94    241.48 o 
   5  18   1     1819.82     2203.33    614.39 o 
   1   1   2    55082.95    52935.57   1017.96 o 
   0   2   2     2011.93     1917.05     96.06 o 
   2   2   2    17514.45    18670.55    412.39 o 
  -1   3   2    40944.66    44167.77   1114.86 o 
   1   3   2     4410.86     4347.81    311.47 o 
   3   3   2      742.85      712.68     96.55 o 
  -2   4   2    13323.90    12773.44    348.60 o 
   0   4   2      855.04      896.31     96.01 o 
   2   4   2    10004.65    11222.59    473.44 o 
   4   4   2      941.04      884.80    119.47 o 
  -3   5   2    59593.32    59131.59   1217.66 o 
  -1   5   2    58918.21    56419.35   1157.69 o 
   1   5   2   193053.17   173707.16   2521.70 o 
   3   5   2     7196.75     7865.61    694.64 o 
   5   5   2   175632.52   174389.09   1923.14 o 
  -4   6   2     1088.71     1039.25    140.96 o 
  -2   6   2   118622.34   124116.47   1765.42 o 
   0   6   2     2505.30     2627.79    225.67 o 
   2   6   2   112792.77   114628.10   5006.05 o 
   4   6   2    29991.09    29054.11   1161.41 o 
   6   6   2    36725.58    37169.77    999.64 o 
  -5   7   2        7.92       59.60     60.93 o 
  -3   7   2      365.05      375.75     91.69 o 
  -1   7   2    10439.45    10649.80    678.35 o 
   1   7   2     9027.77     8514.57    396.37 o 
   3   7   2     1040.86     1008.11    160.21 o 
   5   7   2    15744.33    14750.06    858.55 o 
   7   7   2     3072.42     2636.81    235.09 o 
  -6   8   2    43441.62    45689.23    784.93 o 
  -4   8   2      394.00      699.54    134.59 o 
  -2   8   2    15739.96    15242.86    611.29 o 
   0   8   2     9592.20    10471.10    484.48 o 
   2   8   2    24574.61    25800.73    707.51 o 
   4   8   2    13225.28    12011.81    361.88 o 
   6   8   2    20910.41    19203.43    982.31 o 
   8   8   2      674.69      687.53    142.92 o 
  -7   9   2     9649.73     9803.62    532.29 o 
  -5   9   2    34103.64    36029.24   1044.25 o 
  -3   9   2    30675.60    29432.71   1626.70 o 
  -1   9   2    11980.92    11952.61    530.56 o 
   1   9   2    67012.38    64943.71   1456.74 o 
   3   9   2      153.87      103.44     79.74 o 
   5   9   2    63867.23    62684.01   1560.25 o 
   7   9   2     1004.92      690.31    273.97 o 
   9   9   2    10969.33    11940.45    603.40 o 
  -8  10   2      560.83      782.38    175.64 o 
  -6  10   2     8070.39     7727.19    524.22 o 
  -4  10   2       38.95       62.61     73.38 o 
  -2  10   2    10609.55    10402.28    552.89 o 
   0  10   2      938.68      671.64    123.31 o 
   2  10   2    15815.07    14437.25    566.92 o 
   4  10   2     9547.84     9162.63    795.39 o 
   6  10   2    13298.37    12740.99    580.13 o 
   8  10   2     5177.56     4997.41    629.38 o 
  10  10   2     2424.56     2974.37    527.74 o 
  -9  11   2     4337.87     4637.70    675.77 o 
  -7  11   2     1005.60     1020.87    199.33 o 
  -5  11   2     7797.86     8563.28    576.62 o 
  -3  11   2      148.21      176.96    175.05 o 
  -1  11   2     1298.22     1668.86    290.86 o 
   1  11   2      707.75      863.84    195.63 o 
   3  11   2     1103.42     1196.95    257.69 o 
   5  11   2        3.08       31.96    162.61 o 
   7  11   2      119.64      193.31    141.17 o 
   9  11   2      232.72     -270.50    225.82 o 
  11  11   2       31.66      364.76    322.98 o 
 -10  12   2     3963.62     5068.47    739.80 o 
  -8  12   2     1349.60     1523.96    412.65 o 
  -6  12   2    14068.15    14816.63   1157.79 o 
  -4  12   2     2321.50     1601.17    318.19 o 
  -2  12   2    11189.88    11606.40   1060.07 o 
   0  12   2     1739.73     1294.68    264.43 o 
   2  12   2    13678.38    14252.17    866.78 o 
   4  12   2     3495.21     3740.50    449.67 o 
   6  12   2     3494.56     3933.65    479.63 o 
   8  12   2     3725.79     3132.26    639.20 o 
  10  12   2      170.29       37.21    286.85 o 
  12  12   2     2316.92     3104.65    684.59 o 
 -11  13   2      129.11      277.19    322.34 o 
  -9  13   2     1708.25     2324.65    523.80 o 
  -7  13   2     1970.86     2159.01    386.03 o 
  -5  13   2     3722.46     3875.04    514.09 o 
  -3  13   2     6232.03     7009.01    685.91 o 
  -1  13   2      650.63      780.85    294.61 o 
   1  13   2    18348.29    18837.50   1011.58 o 
   3  13   2      118.55       37.79    176.36 o 
   5  13   2    16107.22    14094.83   1313.45 o 
   7  13   2     1858.56      951.92    573.74 o 
   9  13   2     5076.55     3890.45    701.73 o 
  11  13   2     2342.44     2259.48    643.69 o 
  13  13   2     1057.77      912.36    401.63 o 
 -12  14   2       13.88     -141.70    231.74 o 
 -10  14   2       88.54     -314.09    319.73 o 
  -8  14   2       96.84     -122.74    427.79 o 
  -6  14   2       98.32     -117.52    138.30 o 
  -4  14   2      551.20      811.91    315.46 o 
  -2  14   2      240.07      548.73    226.22 o 
   0  14   2     4385.26     3958.37    689.15 o 
   2  14   2     1341.08     1467.81    420.01 o 
   4  14   2     1533.85     1883.22    460.19 o 
   6  14   2      493.88      232.02    227.79 o 
   8  14   2     1990.88     2036.26    518.29 o 
  10  14   2       61.39      -22.82    161.58 o 
  12  14   2     1893.06     2136.61    544.96 o 
 -11  15   2      219.56      -10.88    165.77 o 
  -9  15   2     2055.09     1634.21    645.87 o 
  -7  15   2     2009.10     2466.52    550.33 o 
  -5  15   2     2903.49     3879.79    572.98 o 
  -3  15   2     3275.82     3300.55    611.73 o 
  -1  15   2     1135.45     1050.39    570.69 o 
   1  15   2     3407.62     3099.70    624.99 o 
   3  15   2       10.65     -100.00    291.22 o 
   5  15   2     2064.91     1322.78    411.79 o 
   7  15   2        0.98     -144.23    242.30 o 
   9  15   2       39.33      693.20    289.44 o 
  11  15   2       36.62      188.52    230.12 o 
  -8  16   2       29.91     -666.04    444.03 o 
  -6  16   2     4699.76     6772.45   1471.30 o 
  -4  16   2      838.47      588.82    589.49 o 
  -2  16   2    10096.45    12277.54   1302.55 o 
   0  16   2     1429.88     1793.66    515.93 o 
   2  16   2     4827.69     4451.68    781.66 o 
   4  16   2     3480.71     3064.51   1204.71 o 
   6  16   2     1794.02     1247.15    594.25 o 
   8  16   2     2599.11     2534.94    625.50 o 
  -7  17   2      721.65     1233.81    656.55 o 
  -5  17   2      120.01     1219.27    599.33 o 
  -3  17   2     2734.26     2488.67    605.19 o 
  -1  17   2        5.28     -173.19    241.81 o 
   1  17   2     3983.40     4425.89    804.18 o 
   3  17   2      426.74     -180.41    742.59 o 
   5  17   2     2941.53     2719.61    643.30 o 
   7  17   2      808.80      832.18    657.08 o 
  -4  18   2      497.99      250.88    252.92 o 
  -2  18   2       52.47     -150.35    287.06 o 
   0  18   2      148.20     -163.75    239.94 o 
   2  18   2      182.95      611.61    316.17 o 
   4  18   2      113.33       73.38    171.01 o 
   0   1   3    36940.39    36057.95    427.70 o 
  -1   2   3    90174.03    90735.36    666.97 o 
   1   2   3   186701.94   178373.53   1066.50 o 
  -2   3   3   266432.03   259715.39   4380.64 o 
   0   3   3     2273.25     2079.95    131.04 o 
   2   3   3   249504.05   233162.50   1819.06 o 
  -3   4   3     4712.45     4402.82    246.30 o 
  -1   4   3    64026.41    62870.96    979.77 o 
   1   4   3    17264.77    16898.97    787.44 o 
   3   4   3    34776.84    33429.02   1777.23 o 
  -4   5   3       71.93      236.17     67.79 o 
  -2   5   3    27047.57    27977.96    733.56 o 
   0   5   3     3105.64     2833.94    209.15 o 
   2   5   3      223.10      413.10    133.74 o 
   4   5   3     9772.63     9225.05    416.45 o 
  -5   6   3      192.80      371.66     80.79 o 
  -3   6   3    53276.16    52700.76    953.52 o 
  -1   6   3    24123.27    22998.00    737.44 o 
   1   6   3     5235.60     4142.14    256.77 o 
   3   6   3   176788.09   179133.80   3493.53 o 
   5   6   3     5941.57     6016.86    312.48 o 
  -6   7   3    65263.79    66827.06   1609.78 o 
  -4   7   3     3360.76     3572.28    299.68 o 
  -2   7   3   135397.52   132545.30   2443.76 o 
   0   7   3     6733.76     6496.73    368.60 o 
   2   7   3   119879.11   120478.05   3859.28 o 
   4   7   3    20034.24    19096.36   1583.16 o 
   6   7   3    42808.70    42464.63   1402.66 o 
  -7   8   3    16584.56    14427.66    568.89 o 
  -5   8   3    17467.80    17238.19    692.30 o 
  -3   8   3    11109.86    11744.25    504.71 o 
  -1   8   3    37496.97    37459.12    970.10 o 
   1   8   3      558.89      749.50    126.26 o 
   3   8   3    17748.07    17771.93   1028.13 o 
   5   8   3     4320.55     4390.09   1386.54 o 
   7   8   3     5704.97     5916.06    356.35 o 
  -8   9   3    12854.71    12208.49    605.94 o 
  -6   9   3     7298.61     7576.04    489.13 o 
  -4   9   3    11316.33    12209.53    613.06 o 
  -2   9   3     3773.05     3523.15    220.10 o 
   0   9   3    11082.90    11030.26    458.08 o 
   2   9   3     1751.95     1518.42    131.89 o 
   4   9   3     9411.60     9136.77    773.20 o 
   6   9   3       68.46      158.96     68.32 o 
   8   9   3     4474.09     4224.27    466.20 o 
  -9  10   3      355.17      663.78    225.26 o 
  -7  10   3     8508.85     9036.44    561.84 o 
  -5  10   3     1354.03     1138.16    196.39 o 
  -3  10   3    20427.96    21786.87   1014.41 o 
  -1  10   3    10755.11     9186.71    533.43 o 
   1  10   3     2617.36     2842.10    284.15 o 
   3  10   3    25077.56    24621.76   1953.69 o 
   5  10   3       37.02       30.29    139.38 o 
   7  10   3    17245.85    18553.06   1229.22 o 
   9  10   3      591.73      549.85    160.73 o 
 -10  11   3     1782.48     1699.66    449.71 o 
  -8  11   3      195.02       62.61    134.12 o 
  -6  11   3    19296.45    21300.56    913.69 o 
  -4  11   3      142.22      248.47    104.54 o 
  -2  11   3    34994.76    36509.55   1155.16 o 
   0  11   3     6262.57     6166.80    450.26 o 
   2  11   3    31004.80    26869.65   1997.71 o 
   4  11   3    11648.73    11171.54    783.80 o 
   6  11   3     5990.80     6182.13    706.30 o 
   8  11   3    17855.88    17744.76   1253.87 o 
  10  11   3     1894.54     1650.69    432.69 o 
 -11  12   3     6030.90     6172.11   1251.86 o 
  -9  12   3     1799.11     1335.02    376.07 o 
  -7  12   3    12159.33    12747.93    737.47 o 
  -5  12   3     6178.70     6667.18    638.22 o 
  -3  12   3     2431.49     2895.31    420.12 o 
  -1  12   3    25019.12    26343.77    992.77 o 
   1  12   3       48.85      234.82    133.78 o 
   3  12   3    26662.02    25259.69   1224.93 o 
   5  12   3      192.67      179.55    131.49 o 
   7  12   3     3019.46     2914.05    453.63 o 
   9  12   3     6239.09     6894.12    851.40 o 
  11  12   3      805.98      452.19    373.01 o 
 -12  13   3     1147.72     1590.82    685.01 o 
 -10  13   3     4208.76     3838.31   1078.49 o 
  -8  13   3     3492.11     3824.44    669.75 o 
  -6  13   3     4897.13     5592.69    620.08 o 
  -4  13   3      269.23      323.46    190.84 o 
  -2  13   3     9081.43    11129.62    814.56 o 
   0  13   3      167.40       37.49    128.80 o 
   2  13   3     5107.19     6063.41    596.83 o 
   4  13   3     1098.65     1002.24    255.59 o 
   6  13   3     6443.87     6847.18    666.29 o 
   8  13   3       21.10     -574.97    383.32 o 
  10  13   3      838.86      843.08    394.31 o 
  12  13   3       32.41       42.74    277.19 o 
 -11  14   3       91.03      121.72    235.23 o 
  -9  14   3      582.38      253.46    250.92 o 
  -7  14   3     1720.30     1979.66    488.04 o 
  -5  14   3      674.60      681.59    272.13 o 
  -3  14   3     1861.89     2120.53    379.13 o 
  -1  14   3      976.23      963.21    340.71 o 
   1  14   3     1363.37     1450.10    288.11 o 
   3  14   3     3595.49     3552.16    476.57 o 
   5  14   3      127.52      309.56    183.20 o 
   7  14   3     3168.42     2554.66    573.72 o 
   9  14   3      127.22       75.35    276.82 o 
  11  14   3     1027.46      547.09    398.73 o 
 -10  15   3     1530.99      230.34    262.94 o 
  -8  15   3      478.98      263.12    203.07 o 
  -6  15   3     3070.91     3511.43    640.23 o 
  -4  15   3     1946.91     2083.21    524.62 o 
  -2  15   3     3514.83     4416.62    762.20 o 
   0  15   3     2296.62     2440.48    416.09 o 
   2  15   3      342.69      448.62    293.81 o 
   4  15   3     9697.73     8762.80   1061.77 o 
   6  15   3      892.79      938.67    473.35 o 
   8  15   3     4556.51     3132.70    658.53 o 
  10  15   3       60.86     -463.74    309.16 o 
  -9  16   3      492.64     1219.16    566.35 o 
  -7  16   3     2291.07     2644.32    908.56 o 
  -5  16   3     3573.78     4342.21   1162.74 o 
  -3  16   3     1897.63     2034.95    536.34 o 
  -1  16   3     5116.24     5815.42    901.21 o 
   1  16   3      158.85      201.14    286.54 o 
   3  16   3     9278.00     8883.04   1106.75 o 
   5  16   3      104.29       27.10    238.23 o 
   7  16   3     1352.29     1648.59    570.31 o 
   9  16   3     1136.17      839.27    403.51 o 
  -6  17   3     2542.94     3341.69   1071.27 o 
  -4  17   3       31.76      117.10    172.05 o 
  -2  17   3     3299.94     4898.29    873.96 o 
   0  17   3       30.06      440.91    290.00 o 
   2  17   3     3996.22     4495.57    825.81 o 
   4  17   3       51.52     -262.55    298.98 o 
   6  17   3     1101.50      863.28    369.35 o 
  -3  18   3      195.74      -57.06    271.78 o 
  -1  18   3        0.79      218.78    232.45 o 
   1  18   3      229.90      897.38    463.88 o 
   3  18   3      277.56      211.98    226.12 o 
   0   0   4   100796.73    98169.20   1851.79 o 
   1   1   4   306913.94   290502.38   2519.36 o 
   0   2   4     5003.08     5126.81    186.20 o 
   2   2   4    23070.20    24176.11    425.12 o 
  -1   3   4   146156.80   142317.41   1612.76 o 
   1   3   4    78282.56    76017.02    706.12 o 
   3   3   4   116461.78   115389.27   1419.75 o 
  -2   4   4    35079.71    37312.40    640.05 o 
   0   4   4     5042.88     5173.80    240.77 o 
   2   4   4     6232.93     5836.87    283.24 o 
   4   4   4     1615.45     1348.33    119.41 o 
  -3   5   4      170.29      221.39     71.07 o 
  -1   5   4    21913.32    23507.59    592.55 o 
   1   5   4     4300.04     4251.55    171.11 o 
   3   5   4    35233.88    34141.09   1293.92 o 
   5   5   4     6673.70     6745.35    259.71 o 
  -4   6   4      146.49       59.30     58.19 o 
  -2   6   4        1.15       32.95     58.90 o 
   0   6   4     1133.27     1144.52    149.09 o 
   2   6   4     2376.40     2764.30    573.11 o 
   4   6   4      572.37      733.09    207.99 o 
   6   6   4      823.62      635.93     88.89 o 
  -5   7   4    57116.14    58922.72   1645.14 o 
  -3   7   4    47628.78    46061.63   1016.55 o 
  -1   7   4   148156.78   151160.23   2358.72 o 
   1   7   4    54808.62    54207.87   1008.54 o 
   3   7   4   101301.99    99909.26   7740.47 o 
   5   7   4     3409.13     3053.34    250.04 o 
   7   7   4    57099.28    56590.27   1251.93 o 
  -6   8   4      547.42      478.78    121.20 o 
  -4   8   4      120.00       68.84     67.58 o 
  -2   8   4      283.55      290.39     82.49 o 
   0   8   4       34.77       83.41     51.73 o 
   2   8   4     1001.90      932.90    240.18 o 
   4   8   4      326.34      250.18    418.53 o 
   6   8   4       61.24      -12.79     32.39 o 
   8   8   4       10.87       80.23     68.08 o 
  -7   9   4     1658.06     2092.90    254.69 o 
  -5   9   4      701.48      765.39    158.04 o 
  -3   9   4     5965.82     5941.11    395.35 o 
  -1   9   4       54.32      144.81     89.14 o 
   1   9   4      422.22      308.92    108.24 o 
   3   9   4      371.49      389.98    175.25 o 
   5   9   4      129.71      227.20    167.00 o 
   7   9   4     8198.12     8565.96    846.76 o 
   9   9   4      210.90      242.63    158.83 o 
  -8  10   4      293.12      273.12    154.89 o 
  -6  10   4      265.61      163.07     95.56 o 
  -4  10   4      604.32      473.23    131.57 o 
  -2  10   4     2152.90     1771.61    241.27 o 
   0  10   4        1.19      -72.99     48.66 o 
   2  10   4      218.64      243.20    162.68 o 
   4  10   4      484.77      475.46    313.59 o 
   6  10   4        4.61     -233.23    473.19 o 
   8  10   4      180.05      369.24    146.68 o 
  10  10   4      887.38      785.77    208.33 o 
  -9  11   4     5186.55     6109.11    631.08 o 
  -7  11   4    33081.11    34003.19   1199.67 o 
  -5  11   4    37288.92    38570.61   1250.55 o 
  -3  11   4    31085.68    30754.21   1087.57 o 
  -1  11   4    55716.65    57288.14   1409.39 o 
   1  11   4     3538.10     2750.75    277.81 o 
   3  11   4    66775.43    67003.88   4850.64 o 
   5  11   4      129.72       52.11    190.89 o 
   7  11   4    33450.41    35070.21   1769.92 o 
   9  11   4     8272.90     9988.34   1215.56 o 
  11  11   4    17624.22    16242.82   2094.18 o 
 -10  12   4      245.51      692.42    297.99 o 
  -8  12   4     1163.10     1284.02    362.97 o 
  -6  12   4      100.82       66.00     97.06 o 
  -4  12   4        2.91       -5.98    145.36 o 
  -2  12   4     1884.99     1820.38    264.88 o 
   0  12   4      773.77     1030.06    251.76 o 
   2  12   4      960.21     1168.56    260.29 o 
   4  12   4     1623.59     1180.42    549.39 o 
   6  12   4      202.92      422.90    142.26 o 
   8  12   4      379.14      495.17    221.15 o 
  10  12   4       19.35       -0.69    154.68 o 
  12  12   4        6.91       44.97    381.65 o 
 -11  13   4     4683.45     4282.98   1101.26 o 
  -9  13   4     1456.33     1746.71    540.52 o 
  -7  13   4     2185.89     2131.62    538.39 o 
  -5  13   4     4851.70     5288.97    595.69 o 
  -3  13   4      542.68      409.08    155.25 o 
  -1  13   4     6698.31     7277.32    689.03 o 
   1  13   4      558.49      503.03    159.31 o 
   3  13   4     1162.17     1201.89    277.23 o 
   5  13   4      304.76      185.74    105.75 o 
   7  13   4      293.70       66.81    149.92 o 
   9  13   4      547.34      568.75    243.05 o 
  11  13   4        0.08     -829.89    553.26 o 
  13  13   4      345.71     1026.64    581.07 o 
 -12  14   4      184.55      -52.65    178.70 o 
 -10  14   4       68.61      134.53    251.26 o 
  -8  14   4       66.04      -49.03    298.02 o 
  -6  14   4      706.95      989.20    334.96 o 
  -4  14   4       96.93       85.41    236.12 o 
  -2  14   4      281.77        7.97    173.80 o 
   0  14   4       26.52     -106.38    162.54 o 
   2  14   4      444.19      261.61    155.85 o 
   4  14   4      669.63      326.63    199.87 o 
   6  14   4      182.00     -579.93    386.62 o 
   8  14   4       52.69      339.78    578.12 o 
  10  14   4       65.25      254.76    604.26 o 
  12  14   4        1.23     -274.32    222.14 o 
  -9  15   4     1744.99     1683.85    555.39 o 
  -7  15   4     2161.04     2486.53    560.90 o 
  -5  15   4    10861.66     9645.78   1693.15 o 
  -3  15   4     2962.16     2941.34    628.28 o 
  -1  15   4    15487.74    15337.95   1168.18 o 
   1  15   4       42.26      170.65    301.94 o 
   3  15   4    18317.63    16084.18   1479.44 o 
   5  15   4      338.57      113.13    211.66 o 
   7  15   4     9672.44     8824.39   1421.72 o 
   9  15   4     1894.68     2563.23    649.52 o 
  -8  16   4       60.95       10.07    184.75 o 
  -6  16   4        1.42     -823.42    553.78 o 
  -4  16   4        9.02     -110.61    205.45 o 
  -2  16   4      589.29      520.58    286.52 o 
   0  16   4        4.58      727.59    279.91 o 
   2  16   4      488.77       25.22    642.24 o 
   4  16   4        7.72      -97.27    319.62 o 
   6  16   4      406.97      345.95    191.40 o 
   8  16   4       14.75     -467.99    312.00 o 
  -7  17   4     2224.16     1849.94    830.63 o 
  -5  17   4     2184.31     3116.78   1034.47 o 
  -3  17   4      991.07      952.45    409.59 o 
  -1  17   4     4196.47     5548.87    948.85 o 
   1  17   4      367.47      247.05    262.68 o 
   3  17   4     2041.78     1956.43    545.45 o 
   5  17   4        3.55     -504.32    356.69 o 
   7  17   4     1125.58     1855.88    532.33 o 
  -4  18   4        0.16     -180.37    329.70 o 
  -2  18   4      213.06     -482.52    321.68 o 
   0  18   4        0.80     -447.37    300.95 o 
   2  18   4        2.27      249.84    312.68 o 
   4  18   4       58.79      -76.02    309.87 o 
   0   1   5      259.62      442.93     67.63 o 
  -1   2   5    56187.78    56432.97    814.06 o 
   1   2   5    97846.10    95934.80    969.27 o 
  -2   3   5    94818.60    95541.04   1277.08 o 
   0   3   5      549.25      523.62     84.29 o 
   2   3   5    64460.07    62135.18    821.63 o 
  -3   4   5      314.82      378.09    101.50 o 
  -1   4   5    20036.92    19292.10    519.49 o 
   1   4   5      217.34      370.02     57.01 o 
   3   4   5    13337.53    13531.91    329.16 o 
  -4   5   5      465.85      336.40     70.29 o 
  -2   5   5     5846.16     6116.52    297.63 o 
   0   5   5    27784.55    28949.35    692.35 o 
   2   5   5     7533.45     6950.72    317.59 o 
   4   5   5    29271.12    29227.57    891.97 o 
  -5   6   5        4.56       12.51     50.81 o 
  -3   6   5    22409.56    22546.36    799.26 o 
  -1   6   5    17687.70    18147.73    662.72 o 
   1   6   5    35016.37    33897.68    810.22 o 
   3   6   5    56560.87    57735.90   3361.38 o 
   5   6   5     4118.82     4342.61    254.50 o 
  -6   7   5    39257.40    40102.62   1004.79 o 
  -4   7   5      690.27      681.95    160.67 o 
  -2   7   5   120014.48   112257.63   3071.79 o 
   0   7   5     8033.90     7818.19    468.48 o 
   2   7   5    72817.63    70541.19   2137.45 o 
   4   7   5     8534.13     8058.80    742.33 o 
   6   7   5    18189.94    18114.20    587.89 o 
  -7   8   5    26538.67    27087.85    970.79 o 
  -5   8   5    24819.48    27123.55    920.54 o 
  -3   8   5     6894.96     6370.49    415.52 o 
  -1   8   5    32643.92    33539.87    991.82 o 
   1   8   5     1683.95     1584.12    183.01 o 
   3   8   5    35906.73    35991.61   1600.89 o 
   5   8   5       92.82       54.25    164.85 o 
   7   8   5     3591.98     3584.82    440.51 o 
  -8   9   5     7813.32     9422.43    748.53 o 
  -6   9   5      114.42       69.63     84.39 o 
  -4   9   5     3539.87     3685.71    317.53 o 
  -2   9   5      138.03      124.96     85.12 o 
   0   9   5     4937.87     4525.72    289.73 o 
   2   9   5      499.47      234.86    155.94 o 
   4   9   5     1009.85      995.45    290.25 o 
   6   9   5     2485.47     2465.31    625.18 o 
   8   9   5     9749.37    10305.92    791.88 o 
  -9  10   5       25.03       26.60    165.76 o 
  -7  10   5     8761.79     9744.75    760.72 o 
  -5  10   5      483.63      536.68    134.90 o 
  -3  10   5     3208.19     2956.24    297.97 o 
  -1  10   5     7255.76     6483.41    408.83 o 
   1  10   5     6544.97     6130.78    396.98 o 
   3  10   5    16187.16    14236.16   1253.48 o 
   5  10   5     2655.96     2719.49    477.18 o 
   7  10   5     6511.36     6669.08    908.92 o 
   9  10   5        0.04      167.63    145.31 o 
 -10  11   5     5543.14     6944.61    898.74 o 
  -8  11   5      421.81      513.05    183.62 o 
  -6  11   5    15596.15    16734.99    842.27 o 
  -4  11   5      380.18      371.01    113.82 o 
  -2  11   5    25178.70    25396.06    994.65 o 
   0  11   5     6030.20     6293.73    458.37 o 
   2  11   5    11841.47    11941.86   1014.52 o 
   4  11   5    15897.29    16410.84   1184.36 o 
   6  11   5     3509.57     4054.54    614.73 o 
   8  11   5    13931.34    15777.96   1131.36 o 
  10  11   5       22.40       70.41    173.23 o 
 -11  12   5     4392.60     5380.46    837.10 o 
  -9  12   5      506.18      482.71    203.47 o 
  -7  12   5     1785.08     2506.80    410.65 o 
  -5  12   5    11123.91    13002.88    786.80 o 
  -3  12   5     5114.29     4855.17    450.50 o 
  -1  12   5     8361.00     8112.31    698.50 o 
   1  12   5       23.64     -114.13    167.44 o 
   3  12   5    19681.83    20018.18   1365.57 o 
   5  12   5       11.62       62.71    153.03 o 
   7  12   5     3734.64     4190.89    635.39 o 
   9  12   5     1763.72     1946.25    379.12 o 
  11  12   5      615.69      264.77    321.00 o 
 -12  13   5      761.75     1304.84    607.81 o 
 -10  13   5      258.74      242.49    204.14 o 
  -8  13   5     1588.47     1777.79    449.65 o 
  -6  13   5      193.66      160.68    205.37 o 
  -4  13   5      109.61       10.80    116.40 o 
  -2  13   5     4049.10     4216.63    540.94 o 
   0  13   5     2692.99     2651.79    440.15 o 
   2  13   5     1041.96      629.64    225.83 o 
   4  13   5     1192.37     1643.76    517.45 o 
   6  13   5      433.31      885.62    280.83 o 
   8  13   5      508.78      125.06    135.06 o 
  10  13   5      688.99     1272.69    650.39 o 
  12  13   5      153.38      338.60    326.30 o 
 -11  14   5      134.41        0.93    132.37 o 
  -9  14   5      926.67      571.53    312.91 o 
  -7  14   5       74.77     -171.64    287.72 o 
  -5  14   5       81.38       -0.85    197.03 o 
  -3  14   5      584.70      369.50    262.58 o 
  -1  14   5       86.42       47.41    191.06 o 
   1  14   5      135.15      269.01    274.04 o 
   3  14   5     4627.06     4503.19    568.46 o 
   5  14   5      526.68      300.82    211.11 o 
   7  14   5     1967.11     1017.42    414.52 o 
   9  14   5       15.09     -203.77    291.54 o 
  11  14   5     1784.72     2004.89    741.39 o 
 -10  15   5     2171.92     1710.11    711.07 o 
  -8  15   5      284.28      960.89    533.77 o 
  -6  15   5     2368.38     2020.62    799.30 o 
  -4  15   5     6670.15     7709.35    996.77 o 
  -2  15   5     5225.89     6274.85   1019.86 o 
   0  15   5     7745.32     7954.32    764.98 o 
   2  15   5     2182.42     1981.85    422.97 o 
   4  15   5     6762.63     6113.73    950.12 o 
   6  15   5        0.51     -249.81    282.33 o 
   8  15   5     7067.86     7516.09   1069.35 o 
  10  15   5       59.87     -103.88    209.69 o 
  -7  16   5     1295.74     1248.07    661.93 o 
  -5  16   5     1483.37     1492.49    712.69 o 
  -3  16   5      632.92      561.36    318.55 o 
  -1  16   5     4259.03     4455.64    604.82 o 
   1  16   5      324.21      503.19    435.62 o 
   3  16   5     2622.30     2592.37    628.66 o 
   5  16   5      125.36       25.81    206.99 o 
   7  16   5     1540.53     2033.74    570.91 o 
  -6  17   5     1524.68     2124.06    938.35 o 
  -4  17   5        0.04      385.71    401.65 o 
  -2  17   5     2962.82     3702.31    855.52 o 
   0  17   5      257.00      461.23    292.48 o 
   2  17   5      799.12      415.37    286.91 o 
   4  17   5      107.12      544.13    338.07 o 
   6  17   5      646.43      481.39    281.11 o 
  -1  18   5      150.62      305.75    249.40 o 
   1  18   5      163.77     -418.39    292.26 o 
   1   1   6    29452.52    31359.75    574.69 o 
   0   2   6       15.18       -3.39     44.94 o 
   2   2   6    54795.57    53798.20    956.50 o 
  -1   3   6     8174.25     8335.44    371.01 o 
   1   3   6    28993.81    30124.43    695.49 o 
   3   3   6     1158.52     1336.19    145.31 o 
  -2   4   6     5669.78     4886.83    287.70 o 
   0   4   6    20396.85    20497.25    579.47 o 
   2   4   6     4138.59     4091.72    250.11 o 
   4   4   6     7416.92     7920.52    313.37 o 
  -3   5   6    22752.46    22381.65    815.62 o 
  -1   5   6    34521.75    37475.45   1200.21 o 
   1   5   6    55065.38    56320.24    795.15 o 
   3   5   6    10335.07    10173.32    348.04 o 
   5   5   6    68002.21    72820.55   1645.18 o 
  -4   6   6     5220.66     4845.10    402.47 o 
  -2   6   6    40061.00    39255.00    825.20 o 
   0   6   6     9844.42    10867.80    463.97 o 
   2   6   6    37501.64    34358.12    722.56 o 
   4   6   6    44707.11    45971.14   1460.49 o 
   6   6   6    31127.79    31940.95    916.38 o 
  -5   7   6       90.42       64.86     69.94 o 
  -3   7   6     1205.19     1280.55    204.23 o 
  -1   7   6      339.73      494.21     97.63 o 
   1   7   6     2794.14     2750.71    194.94 o 
   3   7   6       51.78      238.82    129.04 o 
   5   7   6       68.18     -154.26    149.05 o 
   7   7   6     1679.24     1456.08    167.16 o 
  -6   8   6    18756.30    20794.27    911.05 o 
  -4   8   6      129.51      120.53     76.60 o 
  -2   8   6    13096.80    13023.68    515.72 o 
   0   8   6     1739.44     2019.92    253.17 o 
   2   8   6     2438.19     2623.95    464.64 o 
   4   8   6      413.83      588.09    281.48 o 
   6   8   6        5.20     -265.63    286.10 o 
   8   8   6      251.06      398.56    171.71 o 
  -7   9   6      683.33      843.75    237.84 o 
  -5   9   6    24574.64    25648.76    873.98 o 
  -3   9   6    17938.11    18375.96    831.86 o 
  -1   9   6    20760.19    19912.67    865.57 o 
   1   9   6    40463.31    37518.97   2560.92 o 
   3   9   6     6741.63     6139.46    709.02 o 
   5   9   6    41485.63    44038.60   3106.29 o 
   7   9   6        4.54     -337.60    225.07 o 
   9   9   6    10874.66    11874.51   1187.50 o 
  -8  10   6      405.13      652.61    231.54 o 
  -6  10   6     2397.31     2244.33    302.20 o 
  -4  10   6     1760.77     1867.11    241.24 o 
  -2  10   6    10953.91    11189.54    657.22 o 
   0  10   6     6665.28     7162.97    625.74 o 
   2  10   6     9181.32     8937.01    879.18 o 
   4  10   6    11546.62    11001.17    995.36 o 
   6  10   6     2794.90     2971.58    510.45 o 
   8  10   6    11420.91    11877.06   1056.61 o 
  10  10   6      498.34      656.98    206.33 o 
  -9  11   6     1509.43     1768.54    358.27 o 
  -7  11   6      324.67       17.80    146.50 o 
  -5  11   6     3735.24     3437.00    379.04 o 
  -3  11   6      395.50      470.71    138.15 o 
  -1  11   6     1047.59      825.25    158.49 o 
   1  11   6       99.88       67.64    210.32 o 
   3  11   6        2.82      197.52    331.18 o 
   5  11   6       83.08      166.81    135.81 o 
   7  11   6      985.86      669.20    301.89 o 
   9  11   6       12.68      174.72    141.03 o 
  11  11   6      210.79      270.06    215.98 o 
 -10  12   6     4707.16     4884.04    845.16 o 
  -8  12   6       14.14     -125.19    180.82 o 
  -6  12   6     9751.38    11124.50    886.90 o 
  -4  12   6      665.68      503.46    136.71 o 
  -2  12   6    10944.45    12629.59    899.16 o 
   0  12   6     4158.95     3929.83    728.01 o 
   2  12   6     4521.69     3507.92    741.70 o 
   4  12   6     8858.80     8637.29    929.38 o 
   6  12   6     1669.71     1595.27    394.29 o 
   8  12   6     2300.75     2524.34    439.09 o 
  10  12   6       31.97      -35.93    285.10 o 
  12  12   6      320.48      223.82    384.54 o 
 -11  13   6       80.14       46.02    180.53 o 
  -9  13   6     2144.82     2543.38    910.40 o 
  -7  13   6      312.75      172.72    153.85 o 
  -5  13   6     2345.40     1866.34    381.50 o 
  -3  13   6     2739.16     3157.84    467.17 o 
  -1  13   6      165.71      207.47    131.87 o 
   1  13   6    13169.93    14203.91   1035.60 o 
   3  13   6      333.93      367.64    202.43 o 
   5  13   6     7775.69     6468.74    814.24 o 
   7  13   6     1723.03     1527.28    410.93 o 
   9  13   6     4819.42     4923.15    649.08 o 
  11  13   6     1237.46      864.82    526.55 o 
 -10  14   6      116.51       48.19    381.36 o 
  -8  14   6       10.81      193.50    341.60 o 
  -6  14   6      225.57      391.25    284.72 o 
  -4  14   6      236.82      194.07    189.70 o 
  -2  14   6      471.76      195.03    167.40 o 
   0  14   6       16.32       22.21    177.55 o 
   2  14   6      271.03      209.28    170.92 o 
   4  14   6      792.99      854.31    269.07 o 
   6  14   6       88.96       22.52    621.03 o 
   8  14   6     2434.60     2403.12    810.92 o 
  10  14   6       98.60     -604.40    450.03 o 
  -9  15   6     1189.10     1589.44    739.99 o 
  -7  15   6      464.26      787.01    607.36 o 
  -5  15   6     2002.79     1786.14    762.78 o 
  -3  15   6     2165.44     2100.47    511.22 o 
  -1  15   6     2804.79     2777.38    480.18 o 
   1  15   6     1402.62     1274.64    288.63 o 
   3  15   6       26.92      347.46    181.49 o 
   5  15   6     2625.12     3231.37    720.78 o 
   7  15   6        9.69     -137.41    236.50 o 
   9  15   6      182.74      -38.54    214.05 o 
  -8  16   6       44.07     -227.71    343.66 o 
  -6  16   6     4165.62     6184.98   1475.46 o 
  -4  16   6      293.36     1221.06    681.46 o 
  -2  16   6     2480.29     2309.68    576.62 o 
   0  16   6     3031.66     3708.63    539.52 o 
   2  16   6     1582.54     1287.87    461.02 o 
   4  16   6     3420.06     4199.34    822.82 o 
   6  16   6      253.35       -2.63    436.60 o 
   8  16   6      910.16     -129.10    430.37 o 
  -5  17   6      148.87     -805.95    563.43 o 
  -3  17   6     1225.62     1909.04    784.17 o 
  -1  17   6       48.38       54.12    226.35 o 
   1  17   6     1985.09     1713.25    540.06 o 
   3  17   6        3.06      165.76    311.96 o 
   5  17   6     1342.17     2281.77    627.46 o 
   0   1   7    79455.48    80399.49    884.76 o 
  -1   2   7     7497.37     6610.74    332.39 o 
   1   2   7      730.40      892.35    120.98 o 
  -2   3   7    26163.43    26086.73    719.91 o 
   0   3   7    24761.79    27067.37    660.32 o 
   2   3   7     6470.96     6975.05    353.07 o 
  -3   4   7    45827.95    46375.02    982.80 o 
  -1   4   7    19859.64    20586.75    631.66 o 
   1   4   7    86875.94    90227.62   1753.73 o 
   3   4   7     6528.01     6976.65    359.40 o 
  -4   5   7    20802.97    21064.49    859.44 o 
  -2   5   7     1609.56     2033.56    195.58 o 
   0   5   7    38870.85    39464.81    877.79 o 
   2   5   7    30245.26    30387.38    729.22 o 
   4   5   7    26018.21    26151.45    633.55 o 
  -5   6   7    34989.56    34789.69   1159.89 o 
  -3   6   7     1499.75     1553.16    193.17 o 
  -1   6   7    25881.90    26279.00    799.98 o 
   1   6   7     3815.91     3579.65    215.65 o 
   3   6   7     9216.47     8242.01    399.56 o 
   5   6   7     6547.00     5893.06    372.67 o 
  -6   7   7     6177.17     6439.99    411.72 o 
  -4   7   7      430.99      617.76    154.72 o 
  -2   7   7     3302.26     3373.10    274.42 o 
   0   7   7     3743.10     3922.52    341.99 o 
   2   7   7       32.97       -5.46     42.71 o 
   4   7   7    18203.85    19127.82   1238.36 o 
   6   7   7      514.68      877.61    208.57 o 
  -7   8   7     9181.31     9791.64    989.86 o 
  -5   8   7     1677.49     1472.66    218.92 o 
  -3   8   7    13794.89    14281.24    745.86 o 
  -1   8   7     4195.86     4542.22    319.28 o 
   1   8   7    17388.57    15619.87    528.28 o 
   3   8   7      791.55      586.09    207.48 o 
   5   8   7    34099.33    34390.32   1732.85 o 
   7   8   7        1.25       38.91    314.82 o 
  -8   9   7    16107.23    16227.34   1071.83 o 
  -6   9   7      956.71      961.25    191.20 o 
  -4   9   7    21193.86    21778.14    851.02 o 
  -2   9   7     1368.32     1639.12    183.02 o 
   0   9   7    31278.82    31114.09   1401.31 o 
   2   9   7    12744.69    12652.18   1056.03 o 
   4   9   7    12137.45    11811.99   1021.56 o 
   6   9   7     9418.26     9669.02    789.20 o 
   8   9   7        2.16       -1.99    147.60 o 
  -9  10   7     8539.59     8641.04    992.24 o 
  -7  10   7     1275.20     1910.01    378.80 o 
  -5  10   7    20588.01    22685.87    879.72 o 
  -3  10   7     7912.20     9087.94    626.81 o 
  -1  10   7    10464.79    10765.21    517.80 o 
   1  10   7    19788.48    20469.69   1873.88 o 
   3  10   7     6250.47     6611.45    963.83 o 
   5  10   7     7988.55     6757.25    834.33 o 
   7  10   7      326.28      369.94    121.52 o 
   9  10   7     5996.29     6148.09    803.81 o 
 -10  11   7      122.04      634.12    196.63 o 
  -8  11   7     2232.76     2142.47    391.41 o 
  -6  11   7      997.74     1326.97    304.09 o 
  -4  11   7      976.69     1070.92    200.85 o 
  -2  11   7     2013.30     2118.53    346.85 o 
   0  11   7      166.31       70.14    126.81 o 
   2  11   7      856.29      651.39    229.77 o 
   4  11   7      356.82      693.15    435.82 o 
   6  11   7      652.39      433.45    210.44 o 
   8  11   7      322.25      609.28    225.62 o 
  10  11   7        0.23      -53.71    259.28 o 
 -11  12   7       56.14      241.64    572.89 o 
  -9  12   7      697.63     1015.47    337.16 o 
  -7  12   7     1908.67     1506.41    343.78 o 
  -5  12   7        9.01     -322.82    307.68 o 
  -3  12   7     2016.20     1673.90    379.84 o 
  -1  12   7      359.40      177.39    177.71 o 
   1  12   7     1445.95      779.83    458.23 o 
   3  12   7       60.33      244.91    217.98 o 
   5  12   7     1950.92     2344.06    949.17 o 
   7  12   7     1303.54     1827.72    775.64 o 
   9  12   7     2789.70     2979.87    488.36 o 
  11  12   7      589.94      396.92    376.81 o 
 -10  13   7     1703.55     2035.67    509.71 o 
  -8  13   7     6176.13     6709.61    750.19 o 
  -6  13   7     2020.98     2012.24    381.76 o 
  -4  13   7     6953.23     6389.75    679.20 o 
  -2  13   7      158.80      229.47    210.17 o 
   0  13   7     9083.25     7247.25    743.25 o 
   2  13   7     3573.25     2876.42    546.88 o 
   4  13   7     2311.15     2005.43    497.07 o 
   6  13   7     5187.54     6097.52    850.70 o 
   8  13   7      212.68     -240.97    381.46 o 
  10  13   7     3139.22     4015.32    605.50 o 
  -9  14   7     3024.48     2609.75    612.43 o 
  -7  14   7     2604.04     3159.41    993.05 o 
  -5  14   7     5050.43     6338.91   1391.58 o 
  -3  14   7     4447.20     5600.62    656.90 o 
  -1  14   7     1826.85     1599.68    516.83 o 
   1  14   7     8684.09     7250.72    760.59 o 
   3  14   7      292.60      204.97    188.82 o 
   5  14   7     7931.09     8744.17   1250.54 o 
   7  14   7       38.53      168.27    271.65 o 
   9  14   7     2475.04     2290.50   1110.80 o 
  -8  15   7      660.70      612.04    320.41 o 
  -6  15   7      667.21      581.78    489.17 o 
  -4  15   7     1104.56      956.35    559.38 o 
  -2  15   7     1159.83     1240.97    494.08 o 
   0  15   7        1.79       13.87    158.40 o 
   2  15   7     3268.70     3170.58    894.27 o 
   4  15   7       53.28     -397.95    265.30 o 
   6  15   7      302.25     1219.08    666.44 o 
   8  15   7      343.60      712.23    432.90 o 
  -7  16   7       78.41     -224.46    342.78 o 
  -5  16   7      725.85     1307.48    686.84 o 
  -3  16   7        0.38     -160.93    432.35 o 
  -1  16   7     1094.65     1515.52    365.96 o 
   1  16   7       20.68      -35.18    117.69 o 
   3  16   7     1169.07     1373.16    449.62 o 
   5  16   7       67.13     -671.99    447.99 o 
   7  16   7      385.96      310.71    450.92 o 
  -4  17   7     1957.25     1903.53    789.49 o 
  -2  17   7       55.99      618.75    431.87 o 
   0  17   7     1339.14     1415.37    481.87 o 
   2  17   7     1521.00     1325.91    501.29 o 
   4  17   7     1548.41      672.69    393.83 o 
   0   0   8   203423.14   202626.75   3564.97 o 
   1   1   8     3982.97     4326.71    225.21 o 
   0   2   8     8925.02     8976.40    355.51 o 
   2   2   8      349.27      492.25     80.15 o 
  -1   3   8     6047.16     5789.53    334.14 o 
   1   3   8       40.45      140.22     80.05 o 
   3   3   8     8501.17     9185.93    469.78 o 
  -2   4   8      360.51      352.02     93.11 o 
   0   4   8   143324.89   145508.11   1634.43 o 
   2   4   8     1640.79     1760.25    230.38 o 
   4   4   8    81523.05    83023.34   1626.33 o 
  -3   5   8       39.50      185.19     84.19 o 
  -1   5   8     2141.91     2325.51    232.77 o 
   1   5   8      136.76      322.86    113.80 o 
   3   5   8     1595.22     1715.87    228.63 o 
   5   5   8       53.88      331.27    167.38 o 
  -4   6   8    27746.30    28512.45   1064.06 o 
  -2   6   8      124.26       80.69     70.08 o 
   0   6   8    38306.94    37388.53    818.05 o 
   2   6   8     3881.38     3750.25    274.36 o 
   4   6   8    13730.65    13123.79    460.54 o 
   6   6   8      973.70      533.29    147.95 o 
  -5   7   8       69.07      364.47    125.43 o 
  -3   7   8      596.34      594.88    138.65 o 
  -1   7   8       11.87       85.95     81.67 o 
   1   7   8      147.97      146.42    122.12 o 
   3   7   8      234.07      129.96     60.63 o 
   5   7   8      111.69      380.24    205.80 o 
   7   7   8       56.53       -9.34    149.96 o 
  -6   8   8      153.73      305.92    120.84 o 
  -4   8   8    25198.54    25467.07   1044.46 o 
  -2   8   8     2928.40     2828.32    259.96 o 
   0   8   8    29190.65    29171.67    808.91 o 
   2   8   8     4170.71     4199.20    333.92 o 
   4   8   8    21415.83    21757.12   1421.02 o 
   6   8   8    15877.33    17098.50   1065.15 o 
   8   8   8     7246.53     7610.33    731.41 o 
  -7   9   8       95.55      -85.60    142.54 o 
  -5   9   8      465.91      173.37    116.46 o 
  -3   9   8     1628.07     1368.90    244.73 o 
  -1   9   8      311.53      380.29    101.95 o 
   1   9   8      108.09      272.87    227.48 o 
   3   9   8     3581.65     3817.60    597.23 o 
   5   9   8     1503.47     1238.25    274.72 o 
   7   9   8      727.04      713.36    243.41 o 
   9   9   8       31.32       19.46    182.08 o 
  -8  10   8    19719.49    20339.77   1264.14 o 
  -6  10   8     2146.20     1823.35    306.79 o 
  -4  10   8    24961.90    23429.63   1206.54 o 
  -2  10   8       13.13      -70.57    117.60 o 
   0  10   8    16037.83    14648.33   1206.06 o 
   2  10   8     5711.72     6407.61    794.20 o 
   4  10   8    12405.46    12428.78   1133.06 o 
   6  10   8     2512.67     2509.79    416.47 o 
   8  10   8      831.82      900.67    265.01 o 
  10  10   8     3262.17     4213.98    595.87 o 
  -9  11   8     1251.43     1601.79    376.16 o 
  -7  11   8      402.29      244.19    151.14 o 
  -5  11   8      378.05      617.83    199.86 o 
  -3  11   8     4749.19     4577.09    634.97 o 
  -1  11   8     5417.21     5923.08    799.41 o 
   1  11   8        4.94       83.80    165.94 o 
   3  11   8       86.23      -37.13    247.77 o 
   5  11   8      134.86       76.10    153.49 o 
   7  11   8      162.15      318.11    166.47 o 
   9  11   8       78.27       66.17    206.07 o 
  11  11   8      171.88      -54.37    175.36 o 
 -10  12   8       39.22       36.70    319.25 o 
  -8  12   8     2082.05     2123.58    428.33 o 
  -6  12   8      195.94       86.07    229.45 o 
  -4  12   8     5679.91     5893.24    565.18 o 
  -2  12   8      152.70      184.36    179.53 o 
   0  12   8     2952.39     3133.53    578.46 o 
   2  12   8     5866.06     6278.35   1178.12 o 
   4  12   8     4701.72     4997.54    752.64 o 
   6  12   8     6139.01     5151.16    774.11 o 
   8  12   8      640.91      373.64    172.71 o 
  10  12   8     4512.95     4820.04    661.24 o 
  12  12   8       69.62     -306.23    269.15 o 
 -11  13   8       56.74     -270.71    601.65 o 
  -9  13   8       81.95      123.75    181.68 o 
  -7  13   8      497.53       42.69    198.98 o 
  -5  13   8       38.58      138.66    147.87 o 
  -3  13   8      373.43       -9.15    184.41 o 
  -1  13   8     1168.81      303.79    250.47 o 
   1  13   8      148.75      -16.83    185.49 o 
   3  13   8     2095.93     2088.83    514.67 o 
   5  13   8       13.14      190.02    175.48 o 
   7  13   8     1991.95     1602.80    382.18 o 
   9  13   8       69.67     -177.36    318.95 o 
  11  13   8      615.15      587.34    470.50 o 
  -8  14   8     5269.76     6990.53   1575.58 o 
  -6  14   8      306.02      869.05    374.65 o 
  -4  14   8    12685.61    13939.29   1336.06 o 
  -2  14   8     1670.37     1034.63    331.22 o 
   0  14   8    10416.60    10932.83    972.72 o 
   2  14   8     3678.89     4288.98    717.90 o 
   4  14   8     6080.81     6904.43    914.02 o 
   6  14   8     3386.78     2923.99    627.45 o 
   8  14   8     1194.34     1518.48    386.06 o 
  -7  15   8        1.17     -806.40    553.98 o 
  -5  15   8       33.11      248.27    341.43 o 
  -3  15   8     1149.70      979.68    358.54 o 
  -1  15   8      269.70      639.17    276.07 o 
   1  15   8      502.98      381.25    246.15 o 
   3  15   8        8.68       26.82    187.50 o 
   5  15   8      429.83      472.29    259.39 o 
   7  15   8       10.34     -485.15    437.11 o 
  -6  16   8      178.23      -69.71    263.92 o 
  -4  16   8      209.86      269.78    342.69 o 
  -2  16   8       68.52      121.48    175.91 o 
   0  16   8        9.36       63.83    181.37 o 
   2  16   8     1241.84      807.68    305.21 o 
   4  16   8      131.99       22.98    172.93 o 
   6  16   8     1360.37     2049.93    606.73 o 
  -1  17   8       31.34       35.08    299.24 o 
   1  17   8       22.49      214.66    232.74 o 
   0   1   9    33317.93    33710.08    696.86 o 
  -1   2   9      465.81      429.42     81.44 o 
   1   2   9     1169.51     1222.75    144.82 o 
  -2   3   9      226.64      157.72     79.40 o 
   0   3   9    19474.16    18918.19    553.83 o 
   2   3   9     2657.09     2626.66    228.25 o 
  -3   4   9     9570.47    10277.06    520.97 o 
  -1   4   9     4030.39     3718.31    314.38 o 
   1   4   9    24475.94    23962.00    800.39 o 
   3   4   9     1549.10     1525.95    203.29 o 
  -4   5   9    25362.19    27310.42    902.31 o 
  -2   5   9      587.27      444.42     86.21 o 
   0   5   9    20217.50    20092.73    641.73 o 
   2   5   9     2407.70     2761.28    310.86 o 
   4   5   9    14632.22    13993.19    584.90 o 
  -5   6   9     5267.47     4922.33    479.24 o 
  -3   6   9     3947.08     4202.29    311.44 o 
  -1   6   9     3879.09     3792.26    290.77 o 
   1   6   9     2031.86     1706.87    210.03 o 
   3   6   9     4139.59     4737.78    363.76 o 
   5   6   9      759.75      563.17    208.25 o 
  -6   7   9     2798.15     2425.58    351.89 o 
  -4   7   9     2879.52     3315.08    389.29 o 
  -2   7   9     3731.89     3209.35    296.71 o 
   0   7   9      838.06      857.99    134.92 o 
   2   7   9     1048.92      895.79    158.56 o 
   4   7   9     2715.93     2635.12    357.35 o 
   6   7   9        7.52     -101.26    139.90 o 
  -7   8   9     7576.56     8090.31    663.70 o 
  -5   8   9     3595.84     2903.69    377.68 o 
  -3   8   9    11868.69    11747.37    569.23 o 
  -1   8   9     3151.84     3049.40    280.57 o 
   1   8   9    23734.85    22474.38   1461.79 o 
   3   8   9       46.72     -159.09    166.93 o 
   5   8   9    14011.57    14883.51   1006.62 o 
   7   8   9     2189.01     2114.09    331.86 o 
  -8   9   9     5840.97     7143.50    750.43 o 
  -6   9   9       73.16      225.78    141.85 o 
  -4   9   9    10454.47    11548.33    750.71 o 
  -2   9   9     4377.36     5055.68    468.76 o 
   0   9   9    18768.88    19473.13    989.33 o 
   2   9   9     5101.01     5380.42    729.67 o 
   4   9   9    14343.80    12983.55   1160.97 o 
   6   9   9     3463.36     3572.00    521.67 o 
   8   9   9      577.99      223.40    189.67 o 
  -9  10   9     5546.57     6541.04    822.03 o 
  -7  10   9      157.84      108.00    165.38 o 
  -5  10   9     2240.66     1963.25    333.37 o 
  -3  10   9     9550.01    10082.44    702.29 o 
  -1  10   9     3176.42     2319.46    412.21 o 
   1  10   9     3616.67     3376.88    587.70 o 
   3  10   9       33.16     -291.53    257.34 o 
   5  10   9     2163.21     2531.83    454.46 o 
   7  10   9      344.44      188.45    130.00 o 
   9  10   9      452.56      394.45    198.19 o 
 -10  11   9      197.60      293.40    321.98 o 
  -8  11   9     1032.87     1399.59    427.64 o 
  -6  11   9     1475.97     1362.68    287.39 o 
  -4  11   9     4536.60     4667.61    649.00 o 
  -2  11   9      153.61      181.75    187.68 o 
   0  11   9      314.76      319.49    280.17 o 
   2  11   9      807.60      878.02    321.83 o 
   4  11   9       48.01     -112.75    899.51 o 
   6  11   9     1229.28      772.46    270.83 o 
   8  11   9      330.75      329.07    198.10 o 
  10  11   9       94.95      551.52    248.45 o 
 -11  12   9      603.60      368.91    293.27 o 
  -9  12   9      878.85      442.71    276.37 o 
  -7  12   9     1043.82     1612.66    362.96 o 
  -5  12   9       12.53      -81.90    149.83 o 
  -3  12   9     4784.24     3851.94    489.25 o 
  -1  12   9      179.76      285.95    248.28 o 
   1  12   9     4618.51     4725.67    730.65 o 
   3  12   9     1497.67     1920.74    520.38 o 
   5  12   9     5779.30     6367.64    902.48 o 
   7  12   9     3166.31     3297.93    537.39 o 
   9  12   9     2308.54     1905.43    409.01 o 
  11  12   9     1706.89     1907.54    425.51 o 
 -10  13   9      189.36     -177.72    208.82 o 
  -8  13   9       26.35     -116.40    265.73 o 
  -6  13   9       87.00       98.34    706.10 o 
  -4  13   9     2401.44     2092.24    474.96 o 
  -2  13   9       39.13       19.60    234.30 o 
   0  13   9     1630.49      948.57    777.59 o 
   2  13   9     1721.92     1813.59    491.25 o 
   4  13   9     2770.74     3020.67    626.10 o 
   6  13   9     2141.81     2349.97    584.15 o 
   8  13   9      561.57      432.15    286.29 o 
  10  13   9     2414.96     2321.72    584.66 o 
  -7  14   9     1477.53     1625.87    530.46 o 
  -5  14   9      370.18      197.60    215.03 o 
  -3  14   9     4059.05     4435.48    756.78 o 
  -1  14   9       31.44     -373.54    249.03 o 
   1  14   9     4820.71     4254.64    986.03 o 
   3  14   9        5.68      398.64    515.00 o 
   5  14   9     1092.75      975.62    409.06 o 
   7  14   9      543.35      676.07    419.70 o 
  -6  15   9       13.70      483.82    543.67 o 
  -4  15   9     1205.15     1508.07    484.57 o 
  -2  15   9      764.57      739.54    346.05 o 
   0  15   9      780.64      445.60    195.07 o 
   2  15   9      565.34      -57.43    226.66 o 
   4  15   9        9.15      107.74    170.78 o 
   6  15   9      536.74     1221.80    426.22 o 
  -3  16   9      337.63      -87.20    197.24 o 
  -1  16   9      963.24      534.89    238.98 o 
   1  16   9     1273.02      803.30    388.85 o 
   3  16   9      363.08     -104.63    175.65 o 
   1   1  10    13310.02    13295.00    464.89 o 
   0   2  10     1874.61     1631.06    160.80 o 
   2   2  10    40270.37    43397.40    850.57 o 
  -1   3  10     4535.09     4542.42    276.88 o 
   1   3  10     5309.78     5800.12    328.97 o 
   3   3  10     3586.86     3986.03    276.25 o 
  -2   4  10     5665.15     5675.19    373.55 o 
   0   4  10      100.96      270.90     81.78 o 
   2   4  10     1437.60      988.97    132.83 o 
   4   4  10     1701.80     1633.14    218.90 o 
  -3   5  10     9847.71    10820.73    520.67 o 
  -1   5  10     7937.91     7949.15    411.49 o 
   1   5  10    24513.54    24976.87    747.51 o 
   3   5  10      390.63      227.33    131.25 o 
   5   5  10    14132.03    15144.28    651.90 o 
  -4   6  10     5505.75     5356.89    426.88 o 
  -2   6  10    10420.50    10781.49    522.99 o 
   0   6  10     2170.51     2181.40    211.24 o 
   2   6  10    22009.00    22247.87    835.45 o 
   4   6  10     8397.35     8345.26    523.87 o 
   6   6  10     8033.26     8429.44    654.15 o 
  -5   7  10      423.93      398.60    128.74 o 
  -3   7  10      386.08      505.64    149.31 o 
  -1   7  10        1.85      -48.70     73.82 o 
   1   7  10     4350.84     3849.35    312.91 o 
   3   7  10       10.37       27.83     78.78 o 
   5   7  10     5420.76     4713.42    496.40 o 
   7   7  10      905.68      466.14    226.56 o 
  -6   8  10     7864.65     8189.73    681.06 o 
  -4   8  10       29.56      126.99    136.41 o 
  -2   8  10    25306.17    27829.13   1008.72 o 
   0   8  10      307.99      542.18    110.22 o 
   2   8  10    12880.95    13430.12   1174.87 o 
   4   8  10     2587.96     1851.58    363.68 o 
   6   8  10     3854.04     3923.51    537.76 o 
   8   8  10     3553.80     3621.19    547.97 o 
  -7   9  10     4236.34     4794.83    543.69 o 
  -5   9  10     5230.02     5425.51    541.68 o 
  -3   9  10     6402.59     7878.23    621.21 o 
  -1   9  10     2467.50     2261.66    404.35 o 
   1   9  10    11703.10    12090.73    837.18 o 
   3   9  10       36.69      101.64    260.63 o 
   5   9  10     5749.12     5074.59    621.56 o 
   7   9  10     1514.94     1611.20    388.52 o 
   9   9  10     3768.78     4820.05    553.66 o 
  -8  10  10      568.47     1116.99    325.56 o 
  -6  10  10      473.89      293.30    157.39 o 
  -4  10  10      209.56        3.08    129.99 o 
  -2  10  10     3900.12     3669.62    529.45 o 
   0  10  10      562.47      526.82    307.74 o 
   2  10  10     9506.29    10148.68   1081.39 o 
   4  10  10      901.16      999.17    266.34 o 
   6  10  10     2642.32     2255.58    427.26 o 
   8  10  10     1821.56     2246.88    445.78 o 
  10  10  10      543.71      491.79    268.53 o 
  -9  11  10      519.65      473.65    419.54 o 
  -7  11  10      468.69      -69.35    174.03 o 
  -5  11  10      218.55      241.62    160.21 o 
  -3  11  10      398.99       95.27    148.58 o 
  -1  11  10      223.85      124.64    198.94 o 
   1  11  10       48.72      190.49    303.21 o 
   3  11  10      302.40      224.01    250.61 o 
   5  11  10      253.62      -24.37    255.56 o 
   7  11  10      915.74      881.41    273.32 o 
   9  11  10      452.69      459.16    349.78 o 
  11  11  10      248.48      215.89    173.60 o 
 -10  12  10     1244.11     1791.09    443.50 o 
  -8  12  10     1258.99      984.62    322.92 o 
  -6  12  10     3134.55     3569.41    580.09 o 
  -4  12  10       25.33     -151.74    187.69 o 
  -2  12  10     6514.42     5578.25    864.86 o 
   0  12  10     1684.74     1817.77    506.66 o 
   2  12  10     4071.16     4081.81    940.78 o 
   4  12  10     4481.77     4927.61    790.07 o 
   6  12  10      438.24      434.66    265.23 o 
   8  12  10     4652.56     4927.01    758.61 o 
  10  12  10       62.74      343.30    220.85 o 
  -9  13  10      259.39      657.49    426.30 o 
  -7  13  10     1306.42     1973.42    567.96 o 
  -5  13  10      162.97      -32.15    390.94 o 
  -3  13  10     3856.37     4172.08    744.79 o 
  -1  13  10      596.30      573.43    471.74 o 
   1  13  10     3384.47     3385.38    656.69 o 
   3  13  10      522.59      482.33    585.90 o 
   5  13  10     3514.14     4039.41    732.89 o 
   7  13  10      468.51      623.28    218.56 o 
   9  13  10      932.28     1316.37    424.45 o 
  -6  14  10      180.53     -304.17    563.58 o 
  -4  14  10        0.82      177.24    184.16 o 
  -2  14  10       92.26       65.72    322.94 o 
   0  14  10      106.30     -202.20    220.93 o 
   2  14  10      177.63      437.66    313.06 o 
   4  14  10       77.60      148.95    214.73 o 
   6  14  10       65.27     -169.31    184.78 o 
  -5  15  10      376.57      963.27    621.07 o 
  -3  15  10      617.81      623.90    445.94 o 
  -1  15  10       27.38     -126.95    164.15 o 
   1  15  10      368.96      538.29    411.31 o 
   3  15  10       30.41      189.53    206.72 o 
   5  15  10       23.48     -127.40    516.94 o 
   0  16  10      277.57       25.57    213.76 o 
   0   1  11      140.87      116.66     87.12 o 
  -1   2  11    10188.51    11037.23    423.42 o 
   1   2  11    13418.16    13705.37    505.72 o 
  -2   3  11    19298.60    19930.22    614.62 o 
   0   3  11       54.68      -21.82     76.69 o 
   2   3  11    19950.16    20302.78    649.43 o 
  -3   4  11      104.40       61.58    109.19 o 
  -1   4  11     2590.18     2500.46    222.34 o 
   1   4  11       88.43      -77.88    101.46 o 
   3   4  11      202.07      152.03     86.39 o 
  -4   5  11     6017.10     6100.65    467.10 o 
  -2   5  11      830.31      907.27    159.39 o 
   0   5  11     3155.68     3314.32    265.87 o 
   2   5  11      906.40      919.24    151.27 o 
   4   5  11     1468.44     1250.81    197.18 o 
  -5   6  11      189.70      175.69    163.99 o 
  -3   6  11     2309.13     2249.72    257.20 o 
  -1   6  11    11233.17    11635.46    524.39 o 
   1   6  11     5554.06     5500.03    364.94 o 
   3   6  11     7958.25     7195.39    500.55 o 
   5   6  11       32.83       35.91     91.05 o 
  -6   7  11     8175.71     8190.48    728.43 o 
  -4   7  11     2290.78     2006.54    316.05 o 
  -2   7  11    12932.54    13192.49    607.05 o 
   0   7  11      769.02      656.39    111.19 o 
   2   7  11    10685.32    10315.30    529.48 o 
   4   7  11      308.36      301.98    143.53 o 
   6   7  11     7970.65     8658.25    708.31 o 
  -7   8  11     1063.79      803.85    289.64 o 
  -5   8  11     1518.61     1444.83    291.50 o 
  -3   8  11      623.15      336.97    178.83 o 
  -1   8  11     1081.95     1307.08    194.61 o 
   1   8  11       14.31     -171.18    164.24 o 
   3   8  11     3695.39     3367.47    433.49 o 
   5   8  11      272.14      522.54    187.42 o 
   7   8  11      703.33      525.61    204.29 o 
  -8   9  11     1583.46     1434.04    377.03 o 
  -6   9  11     1596.83     1927.20    353.24 o 
  -4   9  11     2071.77     2118.77    347.58 o 
  -2   9  11      787.18      867.86    299.85 o 
   0   9  11       20.98     -120.69    170.46 o 
   2   9  11      619.75     1516.32    435.58 o 
   4   9  11      460.49      935.54    307.37 o 
   6   9  11       37.29     -133.19    203.74 o 
   8   9  11      522.12      319.99    203.11 o 
  -9  10  11        1.32      -12.02    157.06 o 
  -7  10  11     4080.66     4742.13    556.16 o 
  -5  10  11      243.82      510.38    204.56 o 
  -3  10  11     1888.69     1968.26    437.48 o 
  -1  10  11     2874.46     2238.08    443.78 o 
   1  10  11      289.81      410.75    249.63 o 
   3  10  11     3979.25     4230.45    730.08 o 
   5  10  11       47.62       15.19    169.12 o 
   7  10  11      460.79      188.57    229.63 o 
   9  10  11     1287.31     1996.52    427.91 o 
 -10  11  11      803.39      299.88    154.87 o 
  -8  11  11       35.96      -42.70    149.05 o 
  -6  11  11     4564.42     4539.73    651.64 o 
  -4  11  11      493.51      446.77    242.70 o 
  -2  11  11     6091.94     6624.31    764.99 o 
   0  11  11        3.91       69.01    171.20 o 
   2  11  11     6230.30     6848.48    955.87 o 
   4  11  11      539.02      -50.42    169.06 o 
   6  11  11     4153.68     4575.86    667.61 o 
   8  11  11      945.86      301.71    216.49 o 
  10  11  11     1267.04     1488.35    384.11 o 
  -9  12  11      497.62      729.89    389.32 o 
  -7  12  11     2305.25     2497.06    622.97 o 
  -5  12  11     1098.71     1331.75    432.78 o 
  -3  12  11      629.84      384.94    215.60 o 
  -1  12  11     1843.29     2608.81    850.09 o 
   1  12  11        0.78       94.90    230.72 o 
   3  12  11     1802.03     2176.09    532.43 o 
   5  12  11     1300.20     1074.21    467.64 o 
   7  12  11     1486.72     1587.73    422.90 o 
   9  12  11      889.35      581.22    194.21 o 
  -8  13  11      405.56      694.29    472.79 o 
  -6  13  11     1454.18     1703.74    431.57 o 
  -4  13  11      407.08      333.45    295.59 o 
  -2  13  11     1675.48     1860.94    525.70 o 
   0  13  11       16.51      159.28    244.04 o 
   2  13  11     1823.04     3178.11    670.36 o 
   4  13  11      121.13       90.30    396.65 o 
   6  13  11      535.32      899.63    289.48 o 
   8  13  11       11.03     -370.80    270.86 o 
  -5  14  11       22.21      -76.10    165.42 o 
  -3  14  11      834.01     1006.98    707.01 o 
  -1  14  11      783.47      435.48    274.83 o 
   1  14  11      402.72      217.02    208.46 o 
   3  14  11      630.23      148.13    459.15 o 
   5  14  11        4.24     -115.88    177.86 o 
  -2  15  11      363.44       91.10    491.93 o 
   0  15  11      407.85      104.41    382.89 o 
   2  15  11      791.53      661.03    333.01 o 
   0   0  12      410.15      846.45    313.13 o 
   1   1  12     2533.41     2653.43    247.20 o 
   0   2  12      213.44      214.79     84.22 o 
   2   2  12      277.87      294.58     95.41 o 
  -1   3  12    19010.22    19111.44    588.04 o 
   1   3  12    11348.94    11906.47    496.14 o 
   3   3  12    14780.27    14043.56    609.55 o 
  -2   4  12      359.68      290.76     88.39 o 
   0   4  12      806.41      794.99    126.55 o 
   2   4  12     1706.77     1945.23    229.80 o 
   4   4  12      841.36      862.16    187.97 o 
  -3   5  12     1777.20     1612.95    204.58 o 
  -1   5  12      877.78      871.83    146.20 o 
   1   5  12     2770.51     2624.79    267.26 o 
   3   5  12     1627.72     1678.11    221.84 o 
   5   5  12      133.67      199.90    139.98 o 
  -4   6  12      272.34      404.45    119.38 o 
  -2   6  12      572.42      751.64    159.12 o 
   0   6  12       59.43      123.18     89.64 o 
   2   6  12        1.73       54.96    107.41 o 
   4   6  12       84.79       43.74    155.73 o 
   6   6  12       47.99      210.88    131.70 o 
  -5   7  12     9298.68     9921.72    746.11 o 
  -3   7  12     8100.68     7417.79    543.21 o 
  -1   7  12    15304.28    15186.18    622.22 o 
   1   7  12      756.60      623.09    133.88 o 
   3   7  12    21916.80    23124.25    999.44 o 
   5   7  12      478.37      440.74    160.77 o 
   7   7  12     8682.02     9646.52    704.66 o 
  -6   8  12       10.87      157.26    189.63 o 
  -4   8  12       39.82      143.43    174.77 o 
  -2   8  12        4.59      108.02    120.02 o 
   0   8  12       20.33      222.51    139.87 o 
   2   8  12     3179.00     2953.17    363.75 o 
   4   8  12     1703.64     1779.97    347.96 o 
   6   8  12      557.64      290.36    225.30 o 
   8   8  12      193.93      315.46    144.71 o 
  -7   9  12     1343.58     1725.89    359.78 o 
  -5   9  12        2.20       25.99    187.99 o 
  -3   9  12        3.14     -121.46    146.10 o 
  -1   9  12      317.40       83.12    164.11 o 
   1   9  12      246.73       41.94    169.02 o 
   3   9  12      288.50      407.53    207.09 o 
   5   9  12       26.58       85.90    190.85 o 
   7   9  12     1510.46     1381.14    363.27 o 
   9   9  12        0.48       57.56    204.24 o 
  -8  10  12       17.86      120.51    166.98 o 
  -6  10  12      971.30     1106.76    299.99 o 
  -4  10  12       12.74      110.28    155.65 o 
  -2  10  12     4908.74     4747.37    658.98 o 
   0  10  12     1007.40      485.79    233.93 o 
   2  10  12       63.07       -6.85    212.12 o 
   4  10  12      603.34      384.78    203.46 o 
   6  10  12       92.53      -81.23    307.12 o 
   8  10  12      226.21      -92.10    181.68 o 
  10  10  12      195.79      186.02    223.11 o 
  -9  11  12      535.39      964.83    274.23 o 
  -7  11  12     4070.02     3924.17    607.29 o 
  -5  11  12     3314.43     3535.37    565.61 o 
  -3  11  12     2338.17     2308.19    459.22 o 
  -1  11  12     8349.27     9848.16   1136.49 o 
   1  11  12      787.63      798.47    315.63 o 
   3  11  12     8076.65     9131.35    944.47 o 
   5  11  12        2.34       87.81    191.40 o 
   7  11  12     5060.91     5064.87    719.52 o 
   9  11  12      725.08       92.91    210.60 o 
  -8  12  12       83.70      301.71    499.21 o 
  -6  12  12       81.72      348.48    197.05 o 
  -4  12  12       24.04     -230.68    261.51 o 
  -2  12  12      658.01      981.52    406.72 o 
   0  12  12      595.40      361.46    252.73 o 
   2  12  12      327.75      866.81    341.70 o 
   4  12  12       31.95      -83.52    210.11 o 
   6  12  12      773.58      890.42    309.12 o 
   8  12  12       53.42      -98.47    173.80 o 
  -5  13  12     1097.82      633.59    453.39 o 
  -3  13  12      149.81     -130.84    222.69 o 
  -1  13  12      841.93      356.80    221.53 o 
   1  13  12        0.42      448.57    282.64 o 
   3  13  12      802.49     1060.89    661.29 o 
   5  13  12       98.79      217.46    230.93 o 
  -4  14  12      120.64      -30.28    169.63 o 
  -2  14  12      502.35     1135.33    446.06 o 
   0  14  12      302.19     1404.39    462.06 o 
   2  14  12      162.41      305.62    270.74 o 
   4  14  12      436.65      564.34    428.67 o 
   0   1  13      974.29      877.43    136.68 o 
  -1   2  13     4643.95     5182.66    361.91 o 
   1   2  13     9835.07    10002.14    472.41 o 
  -2   3  13     3339.94     3356.77    271.87 o 
   0   3  13       50.58      102.87     87.82 o 
   2   3  13     1686.99     1652.24    193.79 o 
  -3   4  13     2276.98     2524.13    277.08 o 
  -1   4  13     3019.88     3680.91    308.12 o 
   1   4  13      342.35      259.88    122.24 o 
   3   4  13      824.55      600.94    131.01 o 
  -4   5  13     1218.85      641.82    143.16 o 
  -2   5  13     1573.56     1441.52    182.19 o 
   0   5  13      583.53      522.73    130.64 o 
   2   5  13      841.09      689.98    152.35 o 
   4   5  13     8720.11     8037.05    524.45 o 
  -5   6  13      301.81      256.73    135.01 o 
  -3   6  13     4390.60     4416.15    360.33 o 
  -1   6  13     1631.60     2204.06    235.70 o 
   1   6  13     7616.22     6828.46    445.19 o 
   3   6  13     3215.28     3287.02    375.35 o 
   5   6  13     1333.80     1345.30    311.95 o 
  -6   7  13     4281.94     4518.22    493.19 o 
  -4   7  13        5.82       94.90    207.96 o 
  -2   7  13     4510.38     4350.02    355.67 o 
   0   7  13     1964.19     2178.49    261.80 o 
   2   7  13     5714.89     5940.41    520.65 o 
   4   7  13     2218.03     1970.72    312.04 o 
   6   7  13     2181.70     2499.10    416.91 o 
  -7   8  13      355.45      371.16    180.98 o 
  -5   8  13     4156.95     4380.77    543.08 o 
  -3   8  13      439.70      378.99    262.68 o 
  -1   8  13     3792.99     4503.64    622.81 o 
   1   8  13      230.12      217.24    139.68 o 
   3   8  13     3217.07     3220.07    390.68 o 
   5   8  13      364.96       43.93    159.50 o 
   7   8  13      215.04      241.58    213.91 o 
  -8   9  13      609.61      444.60    323.13 o 
  -6   9  13      195.61      -57.30    148.62 o 
  -4   9  13      294.69      276.72    206.45 o 
  -2   9  13       59.76      114.99    196.50 o 
   0   9  13     1009.90     1221.46    309.38 o 
   2   9  13        5.48      378.86    237.09 o 
   4   9  13     1777.17     2557.14    490.18 o 
   6   9  13        2.80      173.99    294.26 o 
   8   9  13      357.68      389.01    253.48 o 
  -9  10  13       75.65       73.17    234.64 o 
  -7  10  13        0.32      214.34    196.10 o 
  -5  10  13       21.80      155.82    280.88 o 
  -3  10  13      545.10      583.98    234.61 o 
  -1  10  13      301.98      193.31    192.27 o 
   1  10  13      493.02      696.55    306.30 o 
   3  10  13     1852.85     1555.68    388.91 o 
   5  10  13      398.53      530.09    289.91 o 
   7  10  13     1160.15     1275.15    361.70 o 
   9  10  13        1.10     -165.38    155.98 o 
  -8  11  13       16.96      637.06    341.76 o 
  -6  11  13     1154.85     1435.30    393.53 o 
  -4  11  13     1174.46      961.57    322.00 o 
  -2  11  13     2827.23     4046.94    630.89 o 
   0  11  13     1173.34     1208.16    429.94 o 
   2  11  13      219.31       78.41    199.03 o 
   4  11  13     3748.53     4350.12    674.00 o 
   6  11  13       22.97       82.28    162.58 o 
   8  11  13     2155.08     2936.65    575.66 o 
  -5  12  13      523.57      536.23    411.87 o 
  -3  12  13      728.72     1314.69    348.52 o 
  -1  12  13     1544.55     1590.93    509.21 o 
   1  12  13      319.62      290.95    247.72 o 
   3  12  13     1158.40      731.21    286.42 o 
   5  12  13       73.67     -128.00    205.96 o 
  -4  13  13      126.61       84.89    184.38 o 
  -2  13  13        1.81     -285.62    259.09 o 
   0  13  13       16.31      162.54    269.00 o 
   2  13  13      195.70       21.94    304.23 o 
   4  13  13      212.81     -171.11    255.09 o 
   1   1  14     1907.22     1777.96    230.38 o 
   0   2  14      252.82      249.20    107.65 o 
   2   2  14     3863.02     4466.77    352.94 o 
  -1   3  14      698.81      305.28    120.55 o 
   1   3  14      824.34      684.34    120.75 o 
   3   3  14      241.09       92.56    151.79 o 
  -2   4  14      355.73      309.04    103.42 o 
   0   4  14       48.19       44.30     91.77 o 
   2   4  14      156.80      115.75     93.96 o 
   4   4  14       37.47      201.36    115.82 o 
  -3   5  14      212.54      335.57    100.53 o 
  -1   5  14     1556.88     1137.70    185.90 o 
   1   5  14     4127.20     3860.29    345.22 o 
   3   5  14     1304.76     1115.16    192.96 o 
   5   5  14     3328.97     2703.96    376.81 o 
  -4   6  14      997.53     1475.74    226.93 o 
  -2   6  14     2808.52     2894.01    281.53 o 
   0   6  14      652.21      826.57    170.12 o 
   2   6  14     2547.63     2523.17    346.99 o 
   4   6  14      338.92      462.39    251.90 o 
   6   6  14      171.13      255.87    129.01 o 
  -5   7  14        2.92      328.99    191.11 o 
  -3   7  14       42.28      -61.97    165.42 o 
  -1   7  14      105.90      132.50    170.62 o 
   1   7  14      341.10      276.31    121.89 o 
   3   7  14        0.52      -17.33    141.62 o 
   5   7  14       23.71      -18.73    107.52 o 
   7   7  14       43.22       40.22    182.10 o 
  -6   8  14     2907.54     3771.58    458.41 o 
  -4   8  14       58.06      247.06    193.11 o 
  -2   8  14      331.78      231.99    150.52 o 
   0   8  14       11.68      193.57    139.41 o 
   2   8  14       65.02       89.60    132.77 o 
   4   8  14       74.61      -95.27    147.82 o 
   6   8  14        0.10      180.14    212.85 o 
   8   8  14        3.09      117.79    176.94 o 
  -7   9  14       70.37     -201.31    200.81 o 
  -5   9  14     2883.95     2637.35    488.19 o 
  -3   9  14      168.21      -61.43    179.12 o 
  -1   9  14     1894.88     1407.72    326.09 o 
   1   9  14     3546.07     3277.14    566.72 o 
   3   9  14     1078.85     1202.29    600.31 o 
   5   9  14     2203.26     1934.06    368.90 o 
   7   9  14        1.03      126.40    275.31 o 
   9   9  14     1554.96     1834.83    518.84 o 
  -6  10  14      898.53     1268.99    382.13 o 
  -4  10  14        7.85      -60.62    327.27 o 
  -2  10  14      823.07      148.83    199.23 o 
   0  10  14      431.81      283.96    187.79 o 
   2  10  14     1358.10     1466.88    384.19 o 
   4  10  14      117.89      162.20    168.47 o 
   6  10  14        7.80     -243.14    285.90 o 
  -5  11  14       18.86      104.37    288.42 o 
  -3  11  14       73.24       29.90    166.72 o 
  -1  11  14      122.06      272.92    243.10 o 
   1  11  14        8.84     -319.75    234.04 o 
   3  11  14      242.29      280.80    274.49 o 
   5  11  14      265.46      401.56    213.01 o 
  -4  12  14      508.69       11.04    185.27 o 
  -2  12  14      953.49     1603.03    509.33 o 
   0  12  14       59.36      -61.59    300.13 o 
   2  12  14        9.56      224.30    237.94 o 
   4  12  14      660.71     1147.34    349.99 o 
   0   1  15     3779.62     3657.79    332.89 o 
  -1   2  15     1196.79     1550.31    216.28 o 
   1   2  15      408.86      423.09    149.45 o 
  -2   3  15      274.73      411.78    177.60 o 
   0   3  15     3089.03     2931.35    303.50 o 
   2   3  15        2.07     -155.23    105.66 o 
  -3   4  15     5542.07     6040.67    427.13 o 
  -1   4  15      554.31      333.29    118.20 o 
   1   4  15     2539.56     2524.89    277.65 o 
   3   4  15       50.32       48.67     94.67 o 
  -4   5  15     1687.95     1955.80    257.65 o 
  -2   5  15      224.28       81.81    110.91 o 
   0   5  15     2692.85     3029.78    305.10 o 
   2   5  15      129.34      133.96    188.12 o 
   4   5  15       18.34      129.85    150.71 o 
  -5   6  15     3465.36     2941.96    402.92 o 
  -3   6  15       18.34      -70.36    113.87 o 
  -1   6  15     2170.66     2618.09    274.83 o 
   1   6  15      432.43      427.15    124.33 o 
   3   6  15     2563.27     3237.30    411.09 o 
   5   6  15      106.04     -124.79    218.63 o 
  -6   7  15      489.84      381.33    174.70 o 
  -4   7  15       11.91      -23.34    106.53 o 
  -2   7  15       31.45      126.32    131.34 o 
   0   7  15     1004.29     1027.03    272.71 o 
   2   7  15      495.17      176.50    200.62 o 
   4   7  15      493.13      502.02    190.96 o 
   6   7  15       13.62      -69.99    112.27 o 
  -7   8  15      107.06      382.05    229.60 o 
  -5   8  15       11.39      -63.85    140.32 o 
  -3   8  15      420.69      314.51    188.07 o 
  -1   8  15        5.20     -254.99    169.99 o 
   1   8  15      883.88      951.43    272.57 o 
   3   8  15      428.85        4.08    254.30 o 
   5   8  15      334.08      329.13    157.47 o 
   7   8  15        1.42     -147.03    269.88 o 
  -6   9  15      511.27      707.34    244.95 o 
  -4   9  15     2613.05     2685.32    531.47 o 
  -2   9  15       28.02       87.53    182.98 o 
   0   9  15     1757.63     1655.45    409.76 o 
   2   9  15      357.76      246.63    227.16 o 
   4   9  15      837.64      508.42    234.78 o 
   6   9  15     1002.32      403.97    302.20 o 
  -5  10  15     1833.77     1268.71    382.72 o 
  -3  10  15      779.14      285.51    314.38 o 
  -1  10  15     1389.69     2035.99    413.58 o 
   1  10  15      859.87     1073.06    373.96 o 
   3  10  15      461.33      367.24    246.01 o 
   5  10  15      911.05     1306.21    361.91 o 
  -2  11  15      229.20     -421.03    280.69 o 
   0  11  15      113.54       76.38    293.33 o 
   2  11  15      170.51      253.82    202.20 o 
   0   0  16     4644.99     5277.09    828.38 o 
   1   1  16      175.34      226.26    115.09 o 
   0   2  16      738.40      754.67    165.83 o 
   2   2  16        8.95     -166.89    127.61 o 
  -1   3  16        0.23      -44.80    113.92 o 
   1   3  16       71.96      116.03     97.67 o 
   3   3  16        1.18     -100.88    117.43 o 
  -2   4  16      163.39       80.95     84.05 o 
   0   4  16     4992.42     5356.74    441.07 o 
   2   4  16      111.34      -50.99    151.13 o 
   4   4  16     2951.74     2999.00    375.80 o 
  -3   5  16      268.68      411.74    169.69 o 
  -1   5  16        7.63        8.47    108.70 o 
   1   5  16       49.88       58.19    127.18 o 
   3   5  16      615.57      470.66    167.62 o 
   5   5  16       53.08      -15.61    135.45 o 
  -4   6  16     1408.60     1183.76    237.33 o 
  -2   6  16       47.70      -30.17    156.79 o 
   0   6  16      907.58      753.45    160.13 o 
   2   6  16      910.70     1108.19    257.99 o 
   4   6  16     1180.68     1030.06    233.68 o 
   6   6  16       20.08       26.88    160.47 o 
  -5   7  16       51.16       65.85    135.72 o 
  -3   7  16      308.19      -93.26    123.95 o 
  -1   7  16       36.83     -203.98    162.20 o 
   1   7  16      107.10      307.76    288.34 o 
   3   7  16       13.41      109.57    139.76 o 
   5   7  16        1.30     -108.37    242.89 o 
   7   7  16       14.29        3.33    134.38 o 
  -6   8  16        3.53       -3.69    135.96 o 
  -4   8  16     1228.48     1307.71    385.02 o 
  -2   8  16        3.40      144.64    237.78 o 
   0   8  16      363.00      510.04    183.54 o 
   2   8  16     1582.14     1951.04    383.16 o 
   4   8  16     1904.08     1552.22    308.68 o 
   6   8  16      735.21      586.64    209.78 o 
  -3   9  16      270.36      384.45    190.29 o 
  -1   9  16       24.87      147.62    246.97 o 
   1   9  16       12.18      396.87    243.62 o 
   3   9  16      462.18      284.23    286.38 o 
   0  10  16     2477.62     1100.68    359.23 o 
   0   1  17      432.00      377.77    114.92 o 
  -1   2  17        3.30      -90.81    101.07 o 
   1   2  17       34.02      132.30    128.01 o 
  -2   3  17      119.96      -58.37    133.66 o 
   0   3  17       24.55      373.42    113.93 o 
   2   3  17       61.72      191.17    110.88 o 
  -3   4  17      738.87      847.32    171.01 o 
  -1   4  17      458.31      582.43    173.37 o 
   1   4  17      154.61      208.19    126.00 o 
   3   4  17      387.89      334.16    153.55 o 
  -4   5  17     1310.11     1459.72    269.61 o 
  -2   5  17       38.22     -180.35    122.16 o 
   0   5  17     1891.59     2431.48    342.09 o 
   2   5  17       62.20      -37.98    197.12 o 
   4   5  17      169.42      344.27    148.87 o 
  -5   6  17       57.41      -45.80    128.03 o 
  -3   6  17        0.64      -18.44    189.88 o 
  -1   6  17       46.74       91.69    134.36 o 
   1   6  17      241.40      405.08    158.65 o 
   3   6  17      176.18      247.85    137.47 o 
   5   6  17       12.64      -94.57    164.44 o 
  -4   7  17       31.89      380.16    182.59 o 
  -2   7  17       82.63     -151.82    176.57 o 
   0   7  17      711.65      528.45    183.13 o 
   2   7  17      942.06      460.17    385.50 o 
   4   7  17       68.19     -227.51    192.01 o 
  -1   8  17       76.53      -87.47    151.57 o 
   1   8  17      609.96      877.52    271.71 o 
   1   1  18      279.22      411.61    151.63 o 
   0   2  18        0.01     -177.23    119.31 o 
   2   2  18      573.44      459.65    126.32 o 
  -1   3  18       19.86      138.84    129.01 o 
   1   3  18      659.64      677.74    179.79 o 
   3   3  18      255.60      210.63    114.16 o 
  -2   4  18       70.10       25.19    156.47 o 
   0   4  18      109.57      260.84    156.38 o 
   2   4  18      274.89      303.89    170.42 o 
   4   4  18        0.84      131.87    237.69 o 
  -3   5  18      422.57      740.46    249.80 o 
  -1   5  18      201.64      429.93    237.34 o 
   1   5  18      147.61      552.91    205.12 o 
   3   5  18        2.03      -35.39    149.56 o 
                                                 
